# Supplementary material for: Tumor-naïve ctDNA detection with deep learning-enhanced error suppression for sensitive mutation calling
Source: Genome Med. 2026 Jun 23;18:90. doi: 10.1186/s13073-026-01694-y (PMC13289477; doi:10.1186/s13073-026-01694-y)
Supplement: Supplementary file 1 — Additional file 1. Supplementary Tables (Table S1-S9). [file 13073_2026_1694_MOESM1_ESM.xlsx]

## Sheet: Supplementary Tables
Table S1: CRC Mutation Cohorts used for panel desing
Table S2: CRC Panel Capture Probe Set
Table S3: CRC Clinical Information
Table S4: Plasma Sample Table
Table S5: Library table
Table S6: DeepES Feature Set
Table S7: RF Feature Set
Table S8: Cell lines positive set
Table S9: Somatic Mutation Calls

## Sheet: Table S1
Name	Source	File	Patients	NGS	Data use	Publication
TCGA-COAD	portal.gdc.cancer.gov	TCGA.COAD.mutect.03652df4-6090-4f5a-a2ff-ee28a37f9301.DR-10.0.somatic.maf	399	WES	train+test	Cancer Genome Atlas Network Nature 2012
TCGA-READ	portal.gdc.cancer.gov	TCGA.READ.mutect.faa5f62a-2731-4867-a264-0e85b7074e87.DR-10.0.somatic.maf	137	WES	train+test	Cancer Genome Atlas Network Nature 2012
Colon Adenocarcinoma (CaseCCC, PNAS 2015)	cbioportal.org	coad_caseccc_2015.tar.gz	29	WES	train	Guda et al. PNAS 2015
Colon Cancer (CPTAC-2 Prospective, Cell 2019)	cbioportal.org	coad_cptac_2019.tar.gz	110	WES	train	Vasaikar et al. Cell 2019
Colorectal Adenocarcinoma (DFCI, Cell Reports 2016)	cbioportal.org	coadread_dfci_2016.tar.gz	619	WES	train	Giannakis et al. Cell Reports 2016
Colorectal Adenocarcinoma (Genentech, Nature 2012)	cbioportal.org	coadread_genentech.tar.gz	74	WES	train	Seshagiri et al. Nature 2012
Colorectal Adenocarcinoma Triplets (MSKCC, Genome Biol 2014)	cbioportal.org	coadread_mskcc.tar.gz	138	Panel	train	Brannon et al. Genome Biol 2014

## Sheet: Table S2
Chromosome	Start	End
chr12	25398200	25398319
chr7	140453106	140453225
chr17	7578342	7578461
chr3	178936028	178936147
chr5	112175584	112175703
chr17	7577440	7577559
chr17	7577099	7577218
chr5	112175464	112175583
chr17	7578148	7578267
chr5	112175344	112175463
chr5	112175104	112175223
chr17	7576979	7577098
chr17	15441427	15441546
chr5	112175224	112175343
chr3	178952069	178952188
chr5	112173904	112174023
chr17	7578462	7578581
chr5	112175704	112175823
chr5	112175944	112176063
chr17	56435149	56435268
chr2	148683603	148683722
chr4	153249281	153249400
chr5	112128113	112128232
chr18	48591872	48591991
chr1	6257746	6257865
chr2	203420066	203420185
chr3	51417540	51417659
chr17	44630760	44630879
chr17	48433905	48434024
chr5	112174624	112174743
chr2	70315146	70315265
chr15	45003727	45003846
chr5	112151183	112151302
chr1	204228366	204228485
chr5	112116547	112116666
chr12	122242630	122242749
chr3	114057955	114058074
chr5	112174024	112174143
chr17	7577560	7577679
chr3	178916776	178916895
chr1	115256438	115256557
chr12	25378511	25378630
chr5	112173603	112173722
chr11	55035826	55035945
chr12	25380213	25380332
chr17	7579281	7579400
chr6	161020523	161020642
chr18	34205470	34205589
chr2	43452426	43452545
chr1	115258676	115258795
chr12	110019204	110019323
chr1	1290072	1290191
chr3	168833228	168833347
chr3	160219759	160219878
chr8	95686602	95686721
chr2	43452546	43452665
chr4	153247280	153247399
chr5	112174384	112174503
chr1	16946385	16946504
chr3	41266070	41266189
chr4	153244066	153244185
chr5	112164601	112164720
chr1	185703876	185703995
chr13	58208525	58208644
chr15	45007721	45007840
chr22	20130425	20130544
chrX	99662439	99662558
chr7	120971836	120971955
chrX	129189965	129190084
chr11	31812278	31812397
chr15	79750516	79750635
chr17	7573935	7574054
chr22	29091743	29091862
chr4	15067822	15067941
chr3	178916896	178917015
chr4	153251844	153251963
chr5	112175824	112175943
chrX	48435339	48435458
chr12	130184645	130184764
chr11	62649411	62649530
chr12	54976505	54976624
chr17	35300310	35300429
chr18	48604638	48604757
chr5	145886614	145886733
chr6	80751869	80751988
chr8	103289281	103289400
chr1	148342423	148342542
chr11	30033536	30033655
chr2	71191564	71191683
chr12	54976535	54976654
chr17	7578268	7578387
chr17	7579521	7579640
chr17	63532541	63532660
chr17	76455160	76455279
chr18	48604758	48604877
chr19	49850392	49850511
chr3	1371493	1371612
chr6	131481191	131481310
chr17	43587541	43587660
chr17	70119775	70119894
chr14	74205709	74205828
chr17	7329684	7329803
chr17	70120181	70120300
chr5	140188589	140188708
chr7	35131438	35131557
chrX	63411983	63412102
chr5	112162855	112162974
chr5	112173762	112173881
chr5	140857710	140857829
chr6	158507900	158508019
chr16	72821560	72821679
chr1	152193304	152193423
chr1	152191191	152191310
chr11	55653511	55653630
chr1	214781967	214782086
chr1	24078327	24078446
chr1	204923986	204924105
chr17	7579401	7579520
chr17	20108189	20108308
chr6	31323269	31323388
chr7	150698290	150698409
chr9	96422495	96422614
chr5	112154663	112154782
chr8	113240948	113241067
chr9	140732884	140733003
chr15	66727431	66727550
chr16	74372616	74372735
chr1	26671907	26672026
chr16	88691090	88691209
chr17	70119655	70119774
chr18	45374827	45374946
chr19	5244160	5244279
chr2	148657022	148657141
chr2	226446719	226446838
chr6	160903725	160903844
chr5	140182545	140182664
chr3	20193986	20194105
chr3	142423336	142423455
chr5	112174744	112174863
chr5	174949338	174949457
chrX	63411260	63411379
chr14	107062287	107062406
chr16	29110420	29110539
chr1	94982555	94982674
chr1	149884897	149885016
chr1	151318662	151318781
chr11	111953218	111953337
chr13	73636567	73636686
chr14	75230878	75230997
chr17	40939759	40939878
chr19	15224598	15224717
chr19	48197780	48197899
chr5	140559120	140559239
chr6	45390344	45390463
chr4	70152463	70152582
chr5	140209304	140209423
chr5	140229966	140230085
chr9	70993113	70993232
chrX	2408051	2408170
chrX	125299487	125299606
chr5	112154927	112155046
chr5	112174264	112174383
chr5	112174984	112175103
chr6	15496608	15496727
chr8	10583589	10583708
chr9	119976908	119977027
chrX	63411608	63411727
chr15	82635046	82635165
chr11	1605838	1605957
chr12	57860006	57860125
chr19	39330909	39331028
chr1	33476274	33476393
chr16	28847258	28847377
chr1	899299	899418
chr1	27876751	27876870
chr11	45671707	45671826
chr11	63886039	63886158
chr11	118773196	118773315
chr12	40699562	40699681
chr13	46543573	46543692
chr13	58208405	58208524
chr14	75230850	75230969
chr15	45007601	45007720
chr16	677479	677598
chr17	19729444	19729563
chr17	77808653	77808772
chr19	1062171	1062290
chr2	44550464	44550583
chr5	140229527	140229646
chr5	140222176	140222295
chr5	3599557	3599676
chr5	1074669	1074788
chr4	68384907	68385026
chr21	40558873	40558992
chr4	44700567	44700686
chr4	153245432	153245551
chr5	31541444	31541563
chr5	36985025	36985144
chr5	178548649	178548768
chr6	13206040	13206159
chr6	130460678	130460797
chr6	166571810	166571929
chr7	2472356	2472475
chr7	2968238	2968357
chr7	20826388	20826507
chr7	42005196	42005315
chr8	116430538	116430657
chrX	105937140	105937259
chr14	65008034	65008153
chr15	90808945	90809064
chr15	23021179	23021298
chr16	75563748	75563867
chr16	85009989	85010108
chr2	201436912	201437031
chr1	200826963	200827082
chr11	4703427	4703546
chr11	17741358	17741477
chr11	108117760	108117879
chr11	121028556	121028675
chr12	118198832	118198951
chr14	94087984	94088103
chr15	53049589	53049708
chr15	53908043	53908162
chr16	48290475	48290594
chr17	56440853	56440972
chr17	73490952	73491071
chr18	56246823	56246942
chr19	1046237	1046356
chr19	30935293	30935412
chr19	50157989	50158108
chr2	17698718	17698837
chr2	31360927	31361046
chr2	68691311	68691430
chr5	140476329	140476448
chr5	140250789	140250908
chr5	140182425	140182544
chr7	65222968	65223087
chr9	138378983	138379102
chrX	51150728	51150847
chr3	147108906	147109025
chr21	38524214	38524333
chr5	140810957	140811076
chr8	73480337	73480456
chr9	140356660	140356779
chrX	125298887	125299006
chrX	125686189	125686308
chr21	28338180	28338299
chr21	40558921	40559040
chr3	178951949	178952068
chr4	72897684	72897803
chr4	170613379	170613498
chr5	112174864	112174983
chr5	121187627	121187746
chr6	73904335	73904454
chr6	127797090	127797209
chr7	19184799	19184918
chr7	116164949	116165068
chr7	117420425	117420544
chr8	30933625	30933744
chr8	55533938	55534057
chr8	57025540	57025659
chr8	92352647	92352766
chr8	109462622	109462741
chr8	116426152	116426271
chr8	145009166	145009285
chr9	125861006	125861125
chrX	63412630	63412749
chr19	22575621	22575740
chr19	57175106	57175225
chr12	24736527	24736646
chr17	70117864	70117983
chr19	55148280	55148399
chr1	112524392	112524511
chr12	64812642	64812761
chr19	59028372	59028491
chr1	237947366	237947485
chr13	111371992	111372111
chr15	24921161	24921280
chr16	23701210	23701329
chr18	22807355	22807474
chr19	14910302	14910421
chr19	18887965	18888084
chr1	27105909	27106028
chr1	35365794	35365913
chr1	152732395	152732514
chr1	168054836	168054955
chr1	240072416	240072535
chr11	557977	558096
chr11	63978179	63978298
chr12	12630297	12630416
chr12	49374285	49374404
chr12	49434417	49434536
chr12	57422521	57422640
chr12	108634128	108634247
chr12	118198952	118199071
chr12	132624639	132624758
chr13	27255304	27255423
chr13	36909159	36909278
chr13	58207636	58207755
chr13	58208165	58208284
chr14	105169674	105169793
chr15	85618964	85619083
chr16	50745322	50745441
chr16	84213592	84213711
chr17	56448232	56448351
chr17	70120301	70120420
chr18	45368200	45368319
chr18	45566464	45566583
chr18	55019990	55020109
chr19	8595333	8595452
chr19	13882902	13883021
chr19	49926461	49926580
chr19	50918689	50918808
chr2	46707787	46707906
chr2	51254908	51255027
chr2	51255112	51255231
chr2	71839712	71839831
chr2	120836047	120836166
chr2	157186288	157186407
chr2	226446959	226447078
chr2	226447493	226447612
chr5	140531435	140531554
chr5	140554014	140554133
chr5	140182117	140182236
chr5	140215807	140215926
chr5	140215207	140215326
chr5	140222669	140222788
chr5	140250429	140250548
chr5	140257040	140257159
chr5	140263564	140263683
chr5	140263684	140263803
chr5	140731322	140731441
chr9	138379041	138379160
chr6	35773591	35773710
chrX	141291668	141291787
chr21	31661698	31661817
chr21	33073308	33073427
chr22	18300828	18300947
chr22	23438386	23438505
chr3	42727506	42727625
chr3	53889229	53889348
chr3	184099260	184099379
chr3	192125806	192125925
chr4	134073078	134073197
chr4	153245312	153245431
chr4	153247160	153247279
chr5	24487949	24488068
chr5	33549368	33549487
chr5	33936931	33937050
chr5	101834528	101834647
chr6	39869072	39869191
chr6	52334159	52334278
chr6	163899837	163899956
chr7	43484416	43484535
chr7	44120405	44120524
chr7	102760084	102760203
chr7	119914612	119914731
chr8	97172747	97172866
chrX	119249418	119249537
chr17	39346519	39346638
chr15	24927013	24927132
chr1	152281356	152281475
chr13	37678290	37678409
chr1	24993300	24993419
chr17	42636249	42636368
chr2	5833080	5833199
chr2	202151247	202151366
chr11	30032866	30032985
chr13	36700030	36700149
chr14	57270945	57271064
chr15	27128490	27128609
chr19	5590290	5590409
chr1	160771594	160771713
chr11	7111137	7111256
chr15	27772607	27772726
chr16	112561	112680
chr16	34404430	34404549
chr18	25564966	25565085
chr18	77210985	77211104
chr19	38976747	38976866
chr19	52715934	52716053
chr2	43452306	43452425
chr2	68882335	68882454
chr2	157184959	157185078
chr1	18809571	18809690
chr1	21902298	21902417
chr1	36636509	36636628
chr1	51868081	51868200
chr1	99469985	99470104
chr1	147380350	147380469
chr1	156715061	156715180
chr10	890901	891020
chr11	71948188	71948307
chr11	118770633	118770752
chr12	57920905	57921024
chr12	57921315	57921434
chr13	58207276	58207395
chr13	58208045	58208164
chr13	88329719	88329838
chr13	108518319	108518438
chr13	114523856	114523975
chr14	31553847	31553966
chr15	44843030	44843149
chr15	69331200	69331319
chr16	1270428	1270547
chr16	1536074	1536193
chr16	61761016	61761135
chr16	67645267	67645386
chr17	32964696	32964815
chr17	59560316	59560435
chr17	70118926	70119045
chr17	76046866	76046985
chr18	48593380	48593499
chr18	56246422	56246541
chr19	1430175	1430294
chr19	5456004	5456123
chr19	7976074	7976193
chr19	30934816	30934935
chr19	31768182	31768301
chr19	57328812	57328931
chr2	54093282	54093401
chr2	55544403	55544522
chr2	61577412	61577531
chr2	239049637	239049756
chr5	140720328	140720447
chr6	133138116	133138235
chr5	140175957	140176076
chr5	140176677	140176796
chr5	140188349	140188468
chr5	140202805	140202924
chr5	140222296	140222415
chr5	140250189	140250308
chrX	80185265	80185384
chr5	140256320	140256439
chr5	140263204	140263323
chr5	140264044	140264163
chrX	1508324	1508443
chr5	140769294	140769413
chr5	145719499	145719618
chr6	44221224	44221343
chr5	112769790	112769909
chr8	88885854	88885973
chr22	38823981	38824100
chr5	3599317	3599436
chr5	56219733	56219852
chr5	178413385	178413504
chr6	86324604	86324723
chr8	77617226	77617345
chrX	591679	591798
chrX	125299727	125299846
chrX	125686429	125686548
chr21	47545855	47545974
chr22	18300922	18301041
chr22	32793921	32794040
chr22	44258113	44258232
chr22	46931114	46931233
chr3	10334331	10334450
chr3	30732916	30733035
chr3	38949432	38949551
chr3	77656963	77657082
chr3	178927916	178928035
chr4	134072718	134072837
chr5	15936933	15937052
chr5	43245991	43246110
chr5	63257010	63257129
chr5	67591039	67591158
chr5	77334869	77334988
chr5	112163606	112163725
chr6	30620989	30621108
chr6	127796850	127796969
chr6	143082602	143082721
chr7	720226	720345
chr7	882986	883105
chr7	42005076	42005195
chr7	53103759	53103878
chr7	70597875	70597994
chr7	137151626	137151745
chr8	12957915	12958034
chr8	72755799	72755918
chr8	143694614	143694733
chr9	74300068	74300187
chr9	94487144	94487263
chr9	130279173	130279292
chrX	19560206	19560325
chrX	56591846	56591965
chrX	70127519	70127638
chrX	82763654	82763773
chr2	132021486	132021605
chr19	6495379	6495498
chr19	38102903	38103022
chr1	152190781	152190900
chr17	39261628	39261747
chr11	2356838	2356957
chr1	152281660	152281779
chr11	6067743	6067862
chr14	106091333	106091452
chr17	13400009	13400128
chr1	16945371	16945490
chr12	52714921	52715040
chr1	112524992	112525111
chr11	94730689	94730808
chr11	117651319	117651438
chr12	121432004	121432123
chr13	58208285	58208404
chr14	79434588	79434707
chr14	89878503	89878622
chr15	57565281	57565400
chr16	72991858	72991977
chr19	7707309	7707428
chr1	1961579	1961698
chr1	16462127	16462246
chr1	18691897	18692016
chr1	68171037	68171156
chr1	70257718	70257837
chr1	99470105	99470224
chr1	147091468	147091587
chr1	151773985	151774104
chr1	158585064	158585183
chr1	169366517	169366636
chr1	202407094	202407213
chr1	214178509	214178628
chr1	228538532	228538651
chr1	235345370	235345489
chr11	4674161	4674280
chr11	32860340	32860459
chr11	45948269	45948388
chr11	62749296	62749415
chr11	71948736	71948855
chr11	92616160	92616279
chr11	134253921	134254040
chr12	40713816	40713935
chr12	91347766	91347885
chr12	110461705	110461824
chr12	117977579	117977698
chr12	118693331	118693450
chr12	130856137	130856256
chr13	26788206	26788325
chr13	58207396	58207515
chr13	58208645	58208764
chr13	78492448	78492567
chr13	84453649	84453768
chr13	84455461	84455580
chr13	88329359	88329478
chr13	88329839	88329958
chr13	111340068	111340187
chr14	36004970	36005089
chr14	47530712	47530831
chr14	52481880	52481999
chr14	74824365	74824484
chr14	94405625	94405744
chr15	27182327	27182446
chr15	28200244	28200363
chr15	42052546	42052665
chr15	64967198	64967317
chr16	2285244	2285363
chr16	7568232	7568351
chr16	20749232	20749351
chr16	70698096	70698215
chr16	77353744	77353863
chr16	85682189	85682308
chr17	4575866	4575985
chr17	7576824	7576943
chr17	30521021	30521140
chr17	38552554	38552673
chr17	40328149	40328268
chr17	40556928	40557047
chr17	67125649	67125768
chr17	70119895	70120014
chr17	70120061	70120180
chr18	580490	580609
chr18	3879471	3879590
chr19	1254944	1255063
chr19	8808465	8808584
chr19	12969178	12969297
chr19	19369354	19369473
chr19	39008099	39008218
chr19	42546698	42546817
chr19	49254067	49254186
chr19	56369564	56369683
chr2	1652057	1652176
chr2	1652860	1652979
chr2	20451224	20451343
chr2	133402869	133402988
chr2	164467420	164467539
chr2	187521016	187521135
chr2	190670336	190670455
chr2	202151208	202151327
chr2	219449332	219449451
chr2	227661627	227661746
chrX	66765080	66765199
chr5	140481539	140481658
chr5	140554254	140554373
chr5	140558880	140558999
chr5	140620835	140620954
chr5	140167706	140167825
chr5	140176437	140176556
chr5	140209184	140209303
chr5	140237089	140237208
chr5	140256560	140256679
chr5	140215687	140215806
chr5	140256680	140256799
chr5	140256800	140256919
chr5	140751771	140751890
chr5	140209424	140209543
chr5	140712471	140712590
chr4	69202797	69202916
chr5	140712231	140712350
chr5	140798913	140799032
chr9	140139840	140139959
chr21	31874197	31874316
chr8	144940386	144940505
chr6	44221284	44221403
chr9	14307154	14307273
chrX	2856146	2856265
chr5	135692492	135692611
chr5	158595948	158596067
chr22	43435696	43435815
chr3	123010063	123010182
chr4	122853782	122853901
chrX	301994	302113
chrX	125686549	125686668
chr21	47423375	47423494
chr22	47085959	47086078
chr3	46417098	46417217
chr4	5624588	5624707
chr4	25677932	25678051
chr4	96469996	96470115
chr4	134071949	134072068
chr4	183245273	183245392
chr5	5239895	5240014
chr5	26881443	26881562
chr5	26988265	26988384
chr5	32089027	32089146
chr5	33937329	33937448
chr5	37064565	37064684
chr5	38923231	38923350
chr5	63256487	63256606
chr5	63256770	63256889
chr5	102363849	102363968
chr5	112164481	112164600
chr5	112170619	112170738
chr5	112173363	112173482
chr5	122359563	122359682
chr5	140431181	140431300
chr5	140750165	140750284
chr6	30619161	30619280
chr6	34499462	34499581
chr6	75884814	75884933
chr6	110300515	110300634
chr6	127796610	127796729
chr6	146275931	146276050
chr7	19184559	19184678
chr7	19184919	19185038
chr7	27194496	27194615
chr7	44120305	44120424
chr7	50611670	50611789
chr7	70885874	70885993
chr7	91603056	91603175
chr7	93055786	93055905
chr7	99051582	99051701
chr7	100189320	100189439
chr7	100482549	100482668
chr7	106508147	106508266
chr7	112424099	112424218
chr7	119915097	119915216
chr7	128415485	128415604
chr8	8176562	8176681
chr8	90967482	90967601
chr8	103359199	103359318
chr8	110255416	110255535
chr8	145150797	145150916
chr9	17135190	17135309
chr9	35043632	35043751
chr9	115806362	115806481
chrX	10188697	10188816
chrX	23397664	23397783
chrX	72667116	72667235
chrX	90690686	90690805
chrX	114141272	114141391
chrX	136649413	136649532
chr1	228612808	228612927
chr13	19751327	19751446
chr19	6495499	6495618
chr11	18955683	18955802
chr12	132546996	132547115
chr1	147380230	147380349
chr11	18955946	18956065
chr11	18955962	18956081
chr16	30455788	30455907
chr1	200183157	200183276
chr12	55759406	55759525
chr13	25670275	25670394
chr19	39214614	39214733
chr12	75601213	75601332
chr18	44560985	44561104
chr2	96781532	96781651
chr1	17085976	17086095
chr11	104874002	104874121
chr12	6701581	6701700
chr12	81111047	81111166
chr1	120611985	120612104
chr1	228111917	228112036
chr11	5153562	5153681
chr11	120702649	120702768
chr12	42854050	42854169
chr13	98828525	98828644
chr15	23931494	23931613
chr15	67473586	67473705
chr16	88061115	88061234
chr17	21319301	21319420
chr18	3456479	3456598
chr18	13826275	13826394
chr19	54445366	54445485
chr2	75720389	75720508
chr2	226447079	226447198
chr1	20072015	20072134
chr1	89206730	89206849
chr1	145075743	145075862
chr1	158058109	158058228
chr1	158576478	158576597
chr1	186081946	186082065
chr1	190068031	190068150
chr1	203097958	203098077
chr1	210857134	210857253
chr1	228346169	228346288
chr1	228504430	228504549
chr1	242253138	242253257
chr11	6261453	6261572
chr11	30033925	30034044
chr11	44286509	44286628
chr11	47611468	47611587
chr11	103907865	103907984
chr11	118773076	118773195
chr11	129788430	129788549
chr11	130289028	130289147
chr12	4479519	4479638
chr12	20522667	20522786
chr12	41337791	41337910
chr12	48458817	48458936
chr12	52387743	52387862
chr12	63541226	63541345
chr12	85255517	85255636
chr12	107937708	107937827
chr12	109604658	109604777
chr12	113747958	113748077
chr12	122720336	122720455
chr13	36700150	36700269
chr13	58206916	58207035
chr13	58207156	58207275
chr13	58207516	58207635
chr13	70681630	70681749
chr13	88328626	88328745
chr13	88330374	88330493
chr14	20483248	20483367
chr14	29237705	29237824
chr14	34269059	34269178
chr14	74967559	74967678
chr14	86087949	86088068
chr14	86088836	86088955
chr14	101531764	101531883
chr14	105517914	105518033
chr15	24921041	24921160
chr15	37391642	37391761
chr15	59182543	59182662
chr15	65621747	65621866
chr15	67473706	67473825
chr15	74912453	74912572
chr16	3063877	3063996
chr16	10867185	10867304
chr16	14346219	14346338
chr16	24366158	24366277
chr16	25232768	25232887
chr16	30976190	30976309
chr16	31072635	31072754
chr16	58589330	58589449
chr16	61687498	61687617
chr16	77465311	77465430
chr17	17119686	17119805
chr17	36708238	36708357
chr17	36997471	36997590
chr17	37686884	37687003
chr17	42157762	42157881
chr17	48264158	48264277
chr17	56439910	56440029
chr17	79164768	79164887
chr18	22804597	22804716
chr18	48575050	48575169
chr18	48593500	48593619
chr19	2733165	2733284
chr19	7670064	7670183
chr19	7975836	7975955
chr19	7987490	7987609
chr19	8002894	8003013
chr19	8550487	8550606
chr19	19625540	19625659
chr19	30934936	30935055
chr19	31768422	31768541
chr19	35551298	35551417
chr19	39998476	39998595
chr19	46800324	46800443
chr19	50040267	50040386
chr19	51870327	51870446
chr2	16743267	16743386
chr2	48809156	48809275
chr2	50280583	50280702
chr2	77748812	77748931
chr2	105858829	105858948
chr2	120385205	120385324
chr2	121729519	121729638
chr2	125261925	125262044
chr2	177016415	177016534
chr2	204599536	204599655
chr2	209025496	209025615
chr2	215274906	215275025
chr2	223066760	223066879
chr2	228882287	228882406
chr2	237489559	237489678
chr5	140537656	140537775
chr5	140554429	140554548
chr5	140559682	140559801
chr5	140573699	140573818
chr5	140604560	140604679
chr5	140627186	140627305
chr5	68399892	68400011
chr5	140188109	140188228
chr5	140215567	140215686
chr5	140237209	140237328
chrX	120008699	120008818
chr5	140725201	140725320
chr5	140794980	140795099
chr5	76358897	76359016
chr5	140725694	140725813
chr5	140731442	140731561
chr5	1295209	1295329

## Sheet: Table S3
Characteristic	Study population	Study population primary tumor	Study population mestastasis
	n total = 32	n = 16 (50%)	n = 16 (50%)
Age (median, range of years)	61.5 (34–85)	59.5 (46 - 85)	62.5 (34-81)
Gender (n, %)
Male	15 (47)	9 (56)	8 (50)
Female	17 (53)	7 (44)	8 (50)
Ethnicity
White	32 (100)	16 (50)	16 (50)
Weight (median kg, range of kg)	75.5 (45–110)	74.5 (45-110)	75.5 (48-102)
Body height (median cm, range of cm)	175 (154-197)	174 (160-197)	176.5 (154-187)
Body mass index (median, range)	23.6 (16.3-38.3)	23.85 (16.3-38.3)	23.6 (18.3-32.2)
Primary tumor sidedness
Malignant neoplasm of colon (disease code):
- Ascending colon C18.2)		2 (12.5)
- Sigmoid colon (C18.7)		1 (6.25)
- Hepatic flexure (C18.3)		1 (6.25)
- Transverse colon (C18.4)		1 (6.25)
Malignant neoplasm of rectum (disease code)
- Malignant neoplasm of rectum (C20)		11 (68.75)
Metastasis sidedness
Secondary malignant neoplasm of respiratory and digestive organs (disease code):
- Secondary malignant neoplasm of liver (C78.7)			12 (75)
- Secondary malignant neoplasm of lung (C78.0)			2 (12.5)
Secondary malignant neoplasm of other sites (disease code):
- Secondary malignant neoplasm of adrenal gland (C79.7)			2 (12.5)
Stage at initial diagnosis (n, %)
NA	1 (3.125)	1 (6.25)	-
Stage I	4 (12.5)	4 (25)	-
Stage II A	4 (12.5)	4 (25)	-
Stage III B	3 (9.375)	3 (18.75)	-
Stage III C	1 (3.125)	1 (6.25)	-
Stage IV A	2 (6.25)	2 (12.5)	-
Stage IV B	1 (3.125)	1 (6.25)	-
Stage IV	16 (50)	-	16 (100)
Previous lines of neoadjuvant therapy (median, range)
None	18 (56.25)	9 (56.25)	9 (56.25)
Therapy program
- Panitumumab + FOLFIRI	2 (6.25)	1 (6.25)	1 (6.25)
- Panitumumab + FIRI	1 (3.125)	-	1 (6.25)
- Panitumumab + FOLFOX	1 (3.125)	-	1 (6.25)
- FOLFIRI	2 (6.25)	-	2 (12.5)
- Radiation + Capecitabine	2 (6.25)	2 (12.5)	-
- Radiation	4 (12.5)	4 (25)	-
Others	1 (3.125)	-	1 (6.25)
NA	1 (3.125)	-	1 (6.25)
Tumor size (median cm, range)	3 (1.3-13.5)	3 (1.3-7.0)	3.4 (1.4-13.5)
Plasma volume (median ml, range)	10 (6-10)	10 (6-10)	10 (7-10)
ctDNA yield (median ng, range)	84.4 (46.2 - 2099.6)	64.9 (46.02 - 109.2)	136.9 (72.0 - 2099.6)

## Sheet: Table S4
sample_name	type	plasma_volume_ml	cfDNA_total_yield_ng	input_lib_prep_ng	precap_PCR_cycles
BB000001A	Healthy cfDNA	22.5	58.95	50	8
BB000002A	Healthy cfDNA	27	196.5	50	8
BB000003A	Healthy cfDNA	24	75.75	31.3	9
BB000004A	Healthy cfDNA	18	53.5	22.15	9
BB000005A	Healthy cfDNA	27	78	50	8
BB000006A	Healthy cfDNA	21	30.25	23.7	9
BB000007A	Healthy cfDNA	28.5	163.5	50	8
BB000008A	Healthy cfDNA	30	73.95	50	8
BB000009A	Healthy cfDNA	30	95.265	50	8
BB000010A	Healthy cfDNA	34.5	60.75	50	8
BB000011A	Healthy cfDNA	30	105.12	21.7	9
BB000012A	Healthy cfDNA	27	57.225	25.2	9
BB000013A	Healthy cfDNA	28.5	214.5	50	8
BB000014A	Healthy cfDNA	28.5	18.825	16.06	10
BB000015A	Healthy cfDNA	30	82.56	33.3	9
BB000016A	Healthy cfDNA	24	85.5	50	8
BB000017A	Healthy cfDNA	28.5	45.6	17.63	10
BB000018A	Healthy cfDNA	24	143.25	50	8
BB000019A	Healthy cfDNA	25.5	24.15	25	9
BB000020A	Healthy cfDNA	30	123.84	50	8
BB000021A	Healthy cfDNA	27	123	52	8
BB000022A	Healthy cfDNA	25.5	36.8	37.12	9
BB000023A	Healthy cfDNA	22.5	87	50	8
BB000024A	Healthy cfDNA	25.5	173	50	8
BB000025A	Healthy cfDNA	19.5	219	50	8
BB000026A	Healthy cfDNA	18	123.5	50	8
BB000027A	Healthy cfDNA	16.5	89	50	8
BB000028A	Healthy cfDNA	24	294.75	50	8
BB000029A	Healthy cfDNA	24	573	50	8
BB000030B	Healthy cfDNA	30	169.6	50	8
BB000031A	Healthy cfDNA	28.5	331.5	50	8
BB000032A	Healthy cfDNA	27	421.5	50	8
BB000033A	Healthy cfDNA	28.5	193.5	50	8
BB000034A	Healthy cfDNA	27	130.5	50	8
BB000035A	Healthy cfDNA	28.5	102	43	8
BB000036A	Healthy cfDNA	24	246	50	8
BB000037A	Healthy cfDNA	21	195	50	8
BB000038A	Healthy cfDNA	22.5	182	50	8
BB000039A	Healthy cfDNA	22.5	181	50	8
BB000040A	Healthy cfDNA	30	198	50	8
BB000041A	Healthy cfDNA	25.5	44.8	21.5	9
BB000042A	Healthy cfDNA	25.5	104.25	50	8
BB000043A	Healthy cfDNA	28.5	25.65	22.23	9
BB000044A	Healthy cfDNA	24	78.75	50	8
BB000045A	Healthy cfDNA	31.5	176.7	50	8
BB000046A	Healthy cfDNA	22.5	140	50	8
BB000047A	Healthy cfDNA	24	134.25	50	8
BB000048A	Healthy cfDNA	25.5	139.5	50	8
BB000049A	Healthy cfDNA	30	292.5	36	9
BB000050A	Healthy cfDNA	18	121	50	8
TR005875B	CRC ctDNA	6	60.32	23.4	9
TR005870B	CRC ctDNA	7	61.48	46.41	8
TR005880B	CRC ctDNA	10	85.8	35.464	9
TR005881B	CRC ctDNA	10	270.6	37.297	9
TR005871B	CRC ctDNA	10	63.22	50	8
TR005882B	CRC ctDNA	10	72	27.639	9
TR005876B	CRC ctDNA	10	82.8	50	8
TR005883B	CRC ctDNA	10	143.37	23.4	9
TR005884B	CRC ctDNA	10	111.94	50	8
TR005885B	CRC ctDNA	10	1185	36.608	9
TR005877B	CRC ctDNA	10	82.94	36.608	9
TR005865B	CRC ctDNA	10	109.2	46.4	8
TR005866B	CRC ctDNA	10	58	50	8
TR005867B	CRC ctDNA	8	61.8	50	8
TR005868B	CRC ctDNA	10	52.8	40.1	8
TR005869B	CRC ctDNA	10	47.616	35.96	9
TR005886B	CRC ctDNA	7	449.4	50	8
TR005887B	CRC ctDNA	10	171	50	8
TR005888B	CRC ctDNA	10	2099.6	35.464	9
TR005889B	CRC ctDNA	10	841	50	8
TR005878B	CRC ctDNA	7	66.67	50	8
TR005890B	CRC ctDNA	8	201.6	50	8
TR005891B	CRC ctDNA	10	112.1	47	8
TR005892B	CRC ctDNA	10	122.38	50	8
TR005893B	CRC ctDNA	10	110.898	45	8
TR005894B	CRC ctDNA	10	130.39	50	8
TR005879B	CRC ctDNA	10	81	50	8
TR005895B	CRC ctDNA	10	46.02	38.69	9
TR005872B	CRC ctDNA	8	78.6	50	8
TR005873B	CRC ctDNA	10	87.6	37.297	9
TR005874B	CRC ctDNA	8	67.71	27.639	9
TR005896B	CRC ctDNA	10	82.8	50	8

## Sheet: Table S5
library_name	sample_type	explanation
Repl1_NGS_64_BB000001A_cfDNA_1Lib	Healthy plasma	Healthy plasma sample with ID BB000001
Repl1_NGS_64_BB000002A_cfDNA_1Lib	Healthy plasma	Healthy plasma sample with ID BB000002
Repl1_NGS_64_BB000003A_cfDNA_1Lib	Healthy plasma	Healthy plasma sample with ID BB000003
Repl1_NGS_64_BB000004A_cfDNA_1Lib	Healthy plasma	Healthy plasma sample with ID BB000004
Repl1_NGS_64_BB000005A_cfDNA_1Lib	Healthy plasma	Healthy plasma sample with ID BB000005
Repl1_NGS_64_BB000006A_cfDNA_1Lib	Healthy plasma	Healthy plasma sample with ID BB000006
Repl1_NGS_64_BB000007A_cfDNA_1Lib	Healthy plasma	Healthy plasma sample with ID BB000007
Repl1_NGS_64_BB000008A_cfDNA_1Lib	Healthy plasma	Healthy plasma sample with ID BB000008
Repl1_NGS_64_BB000009A_cfDNA_1Lib	Healthy plasma	Healthy plasma sample with ID BB000009
Repl1_NGS_64_BB000010A_cfDNA_1Lib	Healthy plasma	Healthy plasma sample with ID BB000010
Repl1_NGS_64_BB000011A_cfDNA_4Lib	Healthy plasma	Healthy plasma sample with ID BB000011
Repl1_NGS_64_BB000012A_cfDNA_1Lib	Healthy plasma	Healthy plasma sample with ID BB000012
Repl1_NGS_64_BB000013A_cfDNA_1Lib	Healthy plasma	Healthy plasma sample with ID BB000013
Repl1_NGS_64_BB000014A_cfDNA_1Lib	Healthy plasma	Healthy plasma sample with ID BB000014
Repl1_NGS_64_BB000015A_cfDNA_1Lib	Healthy plasma	Healthy plasma sample with ID BB000015
Repl1_NGS_64_BB000016A_cfDNA_1Lib	Healthy plasma	Healthy plasma sample with ID BB000016
Repl1_NGS_64_BB000017A_cfDNA_1Lib	Healthy plasma	Healthy plasma sample with ID BB000017
Repl1_NGS_64_BB000018A_cfDNA_1Lib	Healthy plasma	Healthy plasma sample with ID BB000018
Repl1_NGS_64_BB000019A_cfDNA_1Lib	Healthy plasma	Healthy plasma sample with ID BB000019
Repl1_NGS_64_BB000020A_cfDNA_1Lib	Healthy plasma	Healthy plasma sample with ID BB000020
Repl1_NGS_64_BB000021A_cfDNA_1Lib	Healthy plasma	Healthy plasma sample with ID BB000021
Repl1_NGS_64_BB000022A_cfDNA_1Lib	Healthy plasma	Healthy plasma sample with ID BB000022
Repl1_NGS_64_BB000023A_cfDNA_1Lib	Healthy plasma	Healthy plasma sample with ID BB000023
Repl1_NGS_64_BB000024A_cfDNA_1Lib	Healthy plasma	Healthy plasma sample with ID BB000024
Repl1_NGS_64_BB000025A_cfDNA_1Lib	Healthy plasma	Healthy plasma sample with ID BB000025
Repl1_NGS_64_BB000026A_cfDNA_1Lib	Healthy plasma	Healthy plasma sample with ID BB000026
Repl1_NGS_64_BB000027A_cfDNA_1Lib	Healthy plasma	Healthy plasma sample with ID BB000027
Repl1_NGS_64_BB000028A_cfDNA_4Lib	Healthy plasma	Healthy plasma sample with ID BB000028
Repl1_NGS_64_BB000029A_cfDNA_1Lib	Healthy plasma	Healthy plasma sample with ID BB000029
Repl1_NGS_64_BB000030B_cfDNA_1Lib	Healthy plasma	Healthy plasma sample with ID BB000030
Repl1_NGS_64_BB000031A_cfDNA_1Lib	Healthy plasma	Healthy plasma sample with ID BB000031
Repl1_NGS_64_BB000032A_cfDNA_1Lib	Healthy plasma	Healthy plasma sample with ID BB000032
Repl1_NGS_64_BB000033A_cfDNA_1Lib	Healthy plasma	Healthy plasma sample with ID BB000033
Repl1_NGS_64_BB000034A_cfDNA_1Lib	Healthy plasma	Healthy plasma sample with ID BB000034
Repl1_NGS_64_BB000035A_cfDNA_1Lib	Healthy plasma	Healthy plasma sample with ID BB000035
Repl1_NGS_64_BB000036A_cfDNA_1Lib	Healthy plasma	Healthy plasma sample with ID BB000036
Repl1_NGS_64_BB000037A_cfDNA_1Lib	Healthy plasma	Healthy plasma sample with ID BB000037
Repl1_NGS_64_BB000038A_cfDNA_1Lib	Healthy plasma	Healthy plasma sample with ID BB000038
Repl1_NGS_64_BB000039A_cfDNA_1Lib	Healthy plasma	Healthy plasma sample with ID BB000039
Repl1_NGS_64_BB000040A_cfDNA_1Lib	Healthy plasma	Healthy plasma sample with ID BB000040
Repl1_NGS_64_BB000041A_cfDNA_1Lib	Healthy plasma	Healthy plasma sample with ID BB000041
Repl1_NGS_64_BB000042A_cfDNA_1Lib	Healthy plasma	Healthy plasma sample with ID BB000042
Repl1_NGS_64_BB000043A_cfDNA_1Lib	Healthy plasma	Healthy plasma sample with ID BB000043
Repl1_NGS_64_BB000044A_cfDNA_1Lib	Healthy plasma	Healthy plasma sample with ID BB000044
Repl1_NGS_64_BB000045A_cfDNA_1Lib	Healthy plasma	Healthy plasma sample with ID BB000045
Repl1_NGS_64_BB000046A_cfDNA_1Lib	Healthy plasma	Healthy plasma sample with ID BB000046
Repl1_NGS_64_BB000047A_cfDNA_1Lib	Healthy plasma	Healthy plasma sample with ID BB000047
Repl1_NGS_64_BB000048A_cfDNA_1Lib	Healthy plasma	Healthy plasma sample with ID BB000048
Repl1_NGS_64_BB000049A_cfDNA_4Lib	Healthy plasma	Healthy plasma sample with ID BB000049
Repl1_NGS_64_BB000050A_cfDNA_1Lib	Healthy plasma	Healthy plasma sample with ID BB000050
NGS_64_BB000001A_2WB_2Lib	Healthy PBMC	Healthy matched PBMC sample with ID BB000001
NGS_64_BB000002A_2WB_7Lib	Healthy PBMC	Healthy matched PBMC sample with ID BB000002
NGS_64_BB000003A_2WB_2Lib	Healthy PBMC	Healthy matched PBMC sample with ID BB000003
NGS_64_BB000004A_2WB_2Lib	Healthy PBMC	Healthy matched PBMC sample with ID BB000004
NGS_64_BB000005A_2WB_2Lib	Healthy PBMC	Healthy matched PBMC sample with ID BB000005
NGS_64_BB000006A_2WB_2Lib	Healthy PBMC	Healthy matched PBMC sample with ID BB000006
NGS_64_BB000007A_2WB_2Lib	Healthy PBMC	Healthy matched PBMC sample with ID BB000007
NGS_64_BB000008A_2WB_1Lib	Healthy PBMC	Healthy matched PBMC sample with ID BB000008
NGS_64_BB000009A_2WB_2Lib	Healthy PBMC	Healthy matched PBMC sample with ID BB000009
NGS_64_BB000010A_2WB_2Lib	Healthy PBMC	Healthy matched PBMC sample with ID BB000010
NGS_64_BB000011A_2WB_2Lib	Healthy PBMC	Healthy matched PBMC sample with ID BB000011
NGS_64_BB000012A_2WB_2Lib	Healthy PBMC	Healthy matched PBMC sample with ID BB000012
NGS_64_BB000013A_2WB_2Lib	Healthy PBMC	Healthy matched PBMC sample with ID BB000013
NGS_64_BB000014A_2WB_2Lib	Healthy PBMC	Healthy matched PBMC sample with ID BB000014
NGS_64_BB000015A_2WB_2Lib	Healthy PBMC	Healthy matched PBMC sample with ID BB000015
NGS_64_BB000016A_2WB_2Lib	Healthy PBMC	Healthy matched PBMC sample with ID BB000016
NGS_64_BB000017A_2WB_1Lib	Healthy PBMC	Healthy matched PBMC sample with ID BB000017
NGS_64_BB000018A_2WB_1Lib	Healthy PBMC	Healthy matched PBMC sample with ID BB000018
NGS_64_BB000019A_2WB_1Lib	Healthy PBMC	Healthy matched PBMC sample with ID BB000019
NGS_64_BB000020A_2WB_1Lib	Healthy PBMC	Healthy matched PBMC sample with ID BB000020
NGS_64_BB000021A_2WB_1Lib	Healthy PBMC	Healthy matched PBMC sample with ID BB000021
NGS_64_BB000022A_2WB_1Lib	Healthy PBMC	Healthy matched PBMC sample with ID BB000022
NGS_64_BB000023A_2WB_2Lib	Healthy PBMC	Healthy matched PBMC sample with ID BB000023
NGS_64_BB000024A_2WB_2Lib	Healthy PBMC	Healthy matched PBMC sample with ID BB000024
NGS_64_BB000025A_2WB_2Lib	Healthy PBMC	Healthy matched PBMC sample with ID BB000025
NGS_64_BB000026A_2WB_2Lib	Healthy PBMC	Healthy matched PBMC sample with ID BB000026
NGS_64_BB000027A_2WB_2Lib	Healthy PBMC	Healthy matched PBMC sample with ID BB000027
NGS_64_BB000028A_2WB_2Lib	Healthy PBMC	Healthy matched PBMC sample with ID BB000028
NGS_64_BB000029A_2WB_7Lib	Healthy PBMC	Healthy matched PBMC sample with ID BB000029
NGS_64_BB000030B_2WB_2Lib	Healthy PBMC	Healthy matched PBMC sample with ID BB000030
NGS_64_BB000031A_2WB_2Lib	Healthy PBMC	Healthy matched PBMC sample with ID BB000031
NGS_64_BB000032A_2WB_2Lib	Healthy PBMC	Healthy matched PBMC sample with ID BB000032
NGS_64_BB000033A_2WB_2Lib	Healthy PBMC	Healthy matched PBMC sample with ID BB000033
NGS_64_BB000034A_2WB_2Lib	Healthy PBMC	Healthy matched PBMC sample with ID BB000034
NGS_64_BB000035A_2WB_2Lib	Healthy PBMC	Healthy matched PBMC sample with ID BB000035
NGS_64_BB000036A_2WB_1Lib	Healthy PBMC	Healthy matched PBMC sample with ID BB000036
NGS_64_BB000037A_2WB_1Lib	Healthy PBMC	Healthy matched PBMC sample with ID BB000037
NGS_64_BB000038A_2WB_1Lib	Healthy PBMC	Healthy matched PBMC sample with ID BB000038
NGS_64_BB000039A_2WB_1Lib	Healthy PBMC	Healthy matched PBMC sample with ID BB000039
NGS_64_BB000040A_2WB_1Lib	Healthy PBMC	Healthy matched PBMC sample with ID BB000040
NGS_64_BB000041A_2WB_1Lib	Healthy PBMC	Healthy matched PBMC sample with ID BB000041
NGS_64_BB000042A_2WB_1Lib	Healthy PBMC	Healthy matched PBMC sample with ID BB000042
NGS_64_BB000043A_2WB_1Lib	Healthy PBMC	Healthy matched PBMC sample with ID BB000043
NGS_64_BB000044A_2WB_1Lib	Healthy PBMC	Healthy matched PBMC sample with ID BB000044
NGS_64_BB000045A_2WB_1Lib	Healthy PBMC	Healthy matched PBMC sample with ID BB000045
NGS_64_BB000046A_2WB_1Lib	Healthy PBMC	Healthy matched PBMC sample with ID BB000046
NGS_64_BB000047A_2WB_1Lib	Healthy PBMC	Healthy matched PBMC sample with ID BB000047
NGS_64_BB000048A_2WB_1Lib	Healthy PBMC	Healthy matched PBMC sample with ID BB000048
NGS_64_BB000049A_2WB_1Lib	Healthy PBMC	Healthy matched PBMC sample with ID BB000049
NGS_64_BB000050A_2WB_1Lib	Healthy PBMC	Healthy matched PBMC sample with ID BB000050
Repl1_NGS_64_TR005865_FP_1Lib	CRC tumor	Replicate 1 of tumor sample of patient with ID TR005865
Repl1_NGS_64_TR005866_FP_1Lib	CRC tumor	Replicate 1 of tumor sample of patient with ID TR005866
Repl1_NGS_64_TR005867_FP_1Lib	CRC tumor	Replicate 1 of tumor sample of patient with ID TR005867
Repl1_NGS_64_TR005868_FP_1Lib	CRC tumor	Replicate 1 of tumor sample of patient with ID TR005868
Repl1_NGS_64_TR005869_FP_1Lib	CRC tumor	Replicate 1 of tumor sample of patient with ID TR005869
Repl1_NGS_64_TR005870_FP_1Lib	CRC tumor	Replicate 1 of tumor sample of patient with ID TR005870
Repl1_NGS_64_TR005871_FP_1Lib	CRC tumor	Replicate 1 of tumor sample of patient with ID TR005871
Repl1_NGS_64_TR005872_FP_1Lib	CRC tumor	Replicate 1 of tumor sample of patient with ID TR005872
Repl1_NGS_64_TR005873_FP_1Lib	CRC tumor	Replicate 1 of tumor sample of patient with ID TR005873
Repl1_NGS_64_TR005874_FP_1Lib	CRC tumor	Replicate 1 of tumor sample of patient with ID TR005874
Repl1_NGS_64_TR005875_FP_1Lib	CRC tumor	Replicate 1 of tumor sample of patient with ID TR005875
Repl1_NGS_64_TR005876_FP_1Lib	CRC tumor	Replicate 1 of tumor sample of patient with ID TR005876
Repl1_NGS_64_TR005877_FP_1Lib	CRC tumor	Replicate 1 of tumor sample of patient with ID TR005877
Repl1_NGS_64_TR005878_FP_1Lib	CRC tumor	Replicate 1 of tumor sample of patient with ID TR005878
Repl1_NGS_64_TR005879_FP_1Lib	CRC tumor	Replicate 1 of tumor sample of patient with ID TR005879
Repl1_NGS_64_TR005880_FP_1Lib	CRC tumor	Replicate 1 of tumor sample of patient with ID TR005880
Repl1_NGS_64_TR005881_FP_1Lib	CRC tumor	Replicate 1 of tumor sample of patient with ID TR005881
Repl1_NGS_64_TR005882_FP_1Lib	CRC tumor	Replicate 1 of tumor sample of patient with ID TR005882
Repl1_NGS_64_TR005883_FP_5Lib	CRC tumor	Replicate 1 of tumor sample of patient with ID TR005883
Repl1_NGS_64_TR005884_FP_1Lib	CRC tumor	Replicate 1 of tumor sample of patient with ID TR005884
Repl1_NGS_64_TR005885_FP_1Lib	CRC tumor	Replicate 1 of tumor sample of patient with ID TR005885
Repl1_NGS_64_TR005886_FP_1Lib	CRC tumor	Replicate 1 of tumor sample of patient with ID TR005886
Repl1_NGS_64_TR005887_FP_1Lib	CRC tumor	Replicate 1 of tumor sample of patient with ID TR005887
Repl1_NGS_64_TR005888_FP_1Lib	CRC tumor	Replicate 1 of tumor sample of patient with ID TR005888
Repl1_NGS_64_TR005889_FP_1Lib	CRC tumor	Replicate 1 of tumor sample of patient with ID TR005889
Repl1_NGS_64_TR005890_FP_1Lib	CRC tumor	Replicate 1 of tumor sample of patient with ID TR005890
Repl1_NGS_64_TR005891_FP_1Lib	CRC tumor	Replicate 1 of tumor sample of patient with ID TR005891
Repl1_NGS_64_TR005892_FP_1Lib	CRC tumor	Replicate 1 of tumor sample of patient with ID TR005892
Repl1_NGS_64_TR005893_FP_1Lib	CRC tumor	Replicate 1 of tumor sample of patient with ID TR005893
Repl1_NGS_64_TR005894_FP_1Lib	CRC tumor	Replicate 1 of tumor sample of patient with ID TR005894
Repl1_NGS_64_TR005895_FP_1Lib	CRC tumor	Replicate 1 of tumor sample of patient with ID TR005895
Repl1_NGS_64_TR005896_FP_1Lib	CRC tumor	Replicate 1 of tumor sample of patient with ID TR005896
Repl2_NGS_64_TR005865_FP_2Lib	CRC tumor	Replicate 2 of tumor sample of patient with ID TR005865
Repl2_NGS_64_TR005866_FP_2Lib	CRC tumor	Replicate 2 of tumor sample of patient with ID TR005866
Repl2_NGS_64_TR005867_FP_2Lib	CRC tumor	Replicate 2 of tumor sample of patient with ID TR005867
Repl2_NGS_64_TR005868_FP_2Lib	CRC tumor	Replicate 2 of tumor sample of patient with ID TR005868
Repl2_NGS_64_TR005869_FP_2Lib	CRC tumor	Replicate 2 of tumor sample of patient with ID TR005869
Repl2_NGS_64_TR005870_FP_2Lib	CRC tumor	Replicate 2 of tumor sample of patient with ID TR005870
Repl2_NGS_64_TR005871_FP_2Lib	CRC tumor	Replicate 2 of tumor sample of patient with ID TR005871
Repl2_NGS_64_TR005872_FP_2Lib	CRC tumor	Replicate 2 of tumor sample of patient with ID TR005872
Repl2_NGS_64_TR005873_FP_2Lib	CRC tumor	Replicate 2 of tumor sample of patient with ID TR005873
Repl2_NGS_64_TR005874_FP_2Lib	CRC tumor	Replicate 2 of tumor sample of patient with ID TR005874
Repl2_NGS_64_TR005875_FP_2Lib	CRC tumor	Replicate 2 of tumor sample of patient with ID TR005875
Repl2_NGS_64_TR005876_FP_2Lib	CRC tumor	Replicate 2 of tumor sample of patient with ID TR005876
Repl2_NGS_64_TR005877_FP_2Lib	CRC tumor	Replicate 2 of tumor sample of patient with ID TR005877
Repl2_NGS_64_TR005878_FP_2Lib	CRC tumor	Replicate 2 of tumor sample of patient with ID TR005878
Repl2_NGS_64_TR005879_FP_2Lib	CRC tumor	Replicate 2 of tumor sample of patient with ID TR005879
Repl2_NGS_64_TR005880_FP_2Lib	CRC tumor	Replicate 2 of tumor sample of patient with ID TR005880
Repl2_NGS_64_TR005881_FP_2Lib	CRC tumor	Replicate 2 of tumor sample of patient with ID TR005881
Repl2_NGS_64_TR005882_FP_6Lib	CRC tumor	Replicate 2 of tumor sample of patient with ID TR005882
Repl2_NGS_64_TR005883_FP_2Lib	CRC tumor	Replicate 2 of tumor sample of patient with ID TR005883
Repl2_NGS_64_TR005884_FP_2Lib	CRC tumor	Replicate 2 of tumor sample of patient with ID TR005884
Repl2_NGS_64_TR005885_FP_2Lib	CRC tumor	Replicate 2 of tumor sample of patient with ID TR005885
Repl2_NGS_64_TR005886_FP_2Lib	CRC tumor	Replicate 2 of tumor sample of patient with ID TR005886
Repl2_NGS_64_TR005887_FP_2Lib	CRC tumor	Replicate 2 of tumor sample of patient with ID TR005887
Repl2_NGS_64_TR005888_FP_2Lib	CRC tumor	Replicate 2 of tumor sample of patient with ID TR005888
Repl2_NGS_64_TR005889_FP_2Lib	CRC tumor	Replicate 2 of tumor sample of patient with ID TR005889
Repl2_NGS_64_TR005890_FP_2Lib	CRC tumor	Replicate 2 of tumor sample of patient with ID TR005890
Repl2_NGS_64_TR005891_FP_2Lib	CRC tumor	Replicate 2 of tumor sample of patient with ID TR005891
Repl2_NGS_64_TR005892_FP_2Lib	CRC tumor	Replicate 2 of tumor sample of patient with ID TR005892
Repl2_NGS_64_TR005893_FP_2Lib	CRC tumor	Replicate 2 of tumor sample of patient with ID TR005893
Repl2_NGS_64_TR005894_FP_2Lib	CRC tumor	Replicate 2 of tumor sample of patient with ID TR005894
Repl2_NGS_64_TR005895_FP_2Lib	CRC tumor	Replicate 2 of tumor sample of patient with ID TR005895
Repl2_NGS_64_TR005896_FP_2Lib	CRC tumor	Replicate 2 of tumor sample of patient with ID TR005896
Repl1_NGS_64_TR005865B_ctDNA_1Lib	CRC plasma	Plasma sample of patient with ID TR005865
Repl1_NGS_64_TR005866B_ctDNA_1Lib	CRC plasma	Plasma sample of patient with ID TR005866
Repl1_NGS_64_TR005867B_ctDNA_1Lib	CRC plasma	Plasma sample of patient with ID TR005867
Repl1_NGS_64_TR005868B_ctDNA_1Lib	CRC plasma	Plasma sample of patient with ID TR005868
Repl1_NGS_64_TR005869B_ctDNA_1Lib	CRC plasma	Plasma sample of patient with ID TR005869
Repl1_NGS_64_TR005870B_ctDNA_1Lib	CRC plasma	Plasma sample of patient with ID TR005870
Repl1_NGS_64_TR005871B_ctDNA_1Lib	CRC plasma	Plasma sample of patient with ID TR005871
Repl1_NGS_64_TR005872B_ctDNA_1Lib	CRC plasma	Plasma sample of patient with ID TR005872
Repl1_NGS_64_TR005873B_ctDNA_1Lib	CRC plasma	Plasma sample of patient with ID TR005873
Repl1_NGS_64_TR005874B_ctDNA_1Lib	CRC plasma	Plasma sample of patient with ID TR005874
Repl1_NGS_64_TR005875B_ctDNA_1Lib	CRC plasma	Plasma sample of patient with ID TR005875
Repl1_NGS_64_TR005876B_ctDNA_1Lib	CRC plasma	Plasma sample of patient with ID TR005876
Repl1_NGS_64_TR005877B_ctDNA_1Lib	CRC plasma	Plasma sample of patient with ID TR005877
NGS_64_TR005878B_ctDNA_1Lib	CRC plasma	Plasma sample of patient with ID TR005878
NGS_64_TR005879B_ctDNA_1Lib	CRC plasma	Plasma sample of patient with ID TR005879
NGS_64_TR005880B_ctDNA_1Lib	CRC plasma	Plasma sample of patient with ID TR005880
NGS_64_TR005881B_ctDNA_1Lib	CRC plasma	Plasma sample of patient with ID TR005881
NGS_64_TR005882B_ctDNA_1Lib	CRC plasma	Plasma sample of patient with ID TR005882
NGS_64_TR005883B_ctDNA_1Lib	CRC plasma	Plasma sample of patient with ID TR005883
NGS_64_TR005884B_ctDNA_1Lib	CRC plasma	Plasma sample of patient with ID TR005884
NGS_64_TR005885B_ctDNA_1Lib	CRC plasma	Plasma sample of patient with ID TR005885
NGS_64_TR005886B_ctDNA_1Lib	CRC plasma	Plasma sample of patient with ID TR005886
NGS_64_TR005887B_ctDNA_1Lib	CRC plasma	Plasma sample of patient with ID TR005887
NGS_64_TR005888B_ctDNA_1Lib	CRC plasma	Plasma sample of patient with ID TR005888
NGS_64_TR005889B_ctDNA_1Lib	CRC plasma	Plasma sample of patient with ID TR005889
NGS_64_TR005890B_ctDNA_1Lib	CRC plasma	Plasma sample of patient with ID TR005890
NGS_64_TR005891B_ctDNA_1Lib	CRC plasma	Plasma sample of patient with ID TR005891
NGS_64_TR005892B_ctDNA_1Lib	CRC plasma	Plasma sample of patient with ID TR005892
NGS_64_TR005893B_ctDNA_1Lib	CRC plasma	Plasma sample of patient with ID TR005893
NGS_64_TR005894B_ctDNA_1Lib	CRC plasma	Plasma sample of patient with ID TR005894
NGS_64_TR005895B_ctDNA_1Lib	CRC plasma	Plasma sample of patient with ID TR005895
NGS_64_TR005896B_ctDNA_1Lib	CRC plasma	Plasma sample of patient with ID TR005896
Rep1_NGS_64_TR005865B_1WB_1PB_1Lib	CRC PBMC	Replicate 1 of matched PBMC of patient with ID TR005865
Rep1_NGS_64_TR005866B_1WB_1PB_1Lib	CRC PBMC	Replicate 1 of matched PBMC of patient with ID TR005866
Rep1_NGS_64_TR005867B_1WB_1PB_1Lib	CRC PBMC	Replicate 1 of matched PBMC of patient with ID TR005867
Rep1_NGS_64_TR005868B_1WB_1PB_1Lib	CRC PBMC	Replicate 1 of matched PBMC of patient with ID TR005868
Rep1_NGS_64_TR005869B_1WB_1PB_1Lib	CRC PBMC	Replicate 1 of matched PBMC of patient with ID TR005869
Rep1_NGS_64_TR005870B_1WB_1PB_1Lib	CRC PBMC	Replicate 1 of matched PBMC of patient with ID TR005870
Rep1_NGS_64_TR005871B_1WB_1PB_1Lib	CRC PBMC	Replicate 1 of matched PBMC of patient with ID TR005871
Rep1_NGS_64_TR005872B_1WB_1PB_1Lib	CRC PBMC	Replicate 1 of matched PBMC of patient with ID TR005872
Rep1_NGS_64_TR005873B_1WB_1PB_1Lib	CRC PBMC	Replicate 1 of matched PBMC of patient with ID TR005873
Rep1_NGS_64_TR005874B_1WB_1PB_1Lib	CRC PBMC	Replicate 1 of matched PBMC of patient with ID TR005874
Rep1_NGS_64_TR005875B_1WB_1PB_1Lib	CRC PBMC	Replicate 1 of matched PBMC of patient with ID TR005875
Rep1_NGS_64_TR005876B_1WB_1PB_1Lib	CRC PBMC	Replicate 1 of matched PBMC of patient with ID TR005876
Rep1_NGS_64_TR005877B_1WB_1PB_1Lib	CRC PBMC	Replicate 1 of matched PBMC of patient with ID TR005877
Rep1_NGS_64_TR005878B_1WB_1PB_1Lib	CRC PBMC	Replicate 1 of matched PBMC of patient with ID TR005878
Rep1_NGS_64_TR005879B_1WB_1PB_1Lib	CRC PBMC	Replicate 1 of matched PBMC of patient with ID TR005879
Rep1_NGS_64_TR005880B_1WB_1PB_1Lib	CRC PBMC	Replicate 1 of matched PBMC of patient with ID TR005880
Rep1_NGS_64_TR005881B_1WB_1PB_1Lib	CRC PBMC	Replicate 1 of matched PBMC of patient with ID TR005881
Rep1_NGS_64_TR005882B_1WB_1PB_1Lib	CRC PBMC	Replicate 1 of matched PBMC of patient with ID TR005882
Rep1_NGS_64_TR005883B_1WB_1PB_1Lib	CRC PBMC	Replicate 1 of matched PBMC of patient with ID TR005883
Rep1_NGS_64_TR005884B_1WB_1PB_1Lib	CRC PBMC	Replicate 1 of matched PBMC of patient with ID TR005884
Rep1_NGS_64_TR005885B_1WB_1PB_1Lib	CRC PBMC	Replicate 1 of matched PBMC of patient with ID TR005885
Rep1_NGS_64_TR005886B_1WB_1PB_1Lib	CRC PBMC	Replicate 1 of matched PBMC of patient with ID TR005886
Rep1_NGS_64_TR005887B_1WB_1PB_1Lib	CRC PBMC	Replicate 1 of matched PBMC of patient with ID TR005887
Rep1_NGS_64_TR005888B_1WB_1PB_1Lib	CRC PBMC	Replicate 1 of matched PBMC of patient with ID TR005888
Rep1_NGS_64_TR005889B_1WB_1PB_1Lib	CRC PBMC	Replicate 1 of matched PBMC of patient with ID TR005889
Rep1_NGS_64_TR005890B_1WB_1PB_1Lib	CRC PBMC	Replicate 1 of matched PBMC of patient with ID TR005890
Rep1_NGS_64_TR005891B_1WB_1PB_1Lib	CRC PBMC	Replicate 1 of matched PBMC of patient with ID TR005891
Rep1_NGS_64_TR005892B_1WB_1PB_1Lib	CRC PBMC	Replicate 1 of matched PBMC of patient with ID TR005892
Rep1_NGS_64_TR005893B_1WB_1PB_1Lib	CRC PBMC	Replicate 1 of matched PBMC of patient with ID TR005893
Rep1_NGS_64_TR005894B_1WB_1PB_1Lib	CRC PBMC	Replicate 1 of matched PBMC of patient with ID TR005894
Rep1_NGS_64_TR005895B_1WB_1PB_1Lib	CRC PBMC	Replicate 1 of matched PBMC of patient with ID TR005895
Rep1_NGS_64_TR005896B_1WB_1PB_1Lib	CRC PBMC	Replicate 1 of matched PBMC of patient with ID TR005896
Rep2_NGS_64_TR005865B_1WB_1PB_2Lib	CRC PBMC	Replicate 2 of matched PBMC of patient with ID TR005865
Rep2_NGS_64_TR005866B_1WB_1PB_2Lib	CRC PBMC	Replicate 2 of matched PBMC of patient with ID TR005866
Rep2_NGS_64_TR005867B_1WB_1PB_2Lib	CRC PBMC	Replicate 2 of matched PBMC of patient with ID TR005867
Rep2_NGS_64_TR005868B_1WB_1PB_2Lib	CRC PBMC	Replicate 2 of matched PBMC of patient with ID TR005868
Rep2_NGS_64_TR005869B_1WB_1PB_2Lib	CRC PBMC	Replicate 2 of matched PBMC of patient with ID TR005869
Rep2_NGS_64_TR005870B_1WB_1PB_2Lib	CRC PBMC	Replicate 2 of matched PBMC of patient with ID TR005870
Rep2_NGS_64_TR005871B_1WB_1PB_2Lib	CRC PBMC	Replicate 2 of matched PBMC of patient with ID TR005871
Repl2_NGS_64_TR005872B_1WB_1PB_2Lib	CRC PBMC	Replicate 2 of matched PBMC of patient with ID TR005872
Repl2_NGS_64_TR005873B_1WB_1PB_2Lib	CRC PBMC	Replicate 2 of matched PBMC of patient with ID TR005873
Repl2_NGS_64_TR005874B_1WB_1PB_2Lib	CRC PBMC	Replicate 2 of matched PBMC of patient with ID TR005874
Repl2_NGS_64_TR005875B_1WB_1PB_2Lib	CRC PBMC	Replicate 2 of matched PBMC of patient with ID TR005875
Repl2_NGS_64_TR005876B_1WB_1PB_2Lib	CRC PBMC	Replicate 2 of matched PBMC of patient with ID TR005876
Repl2_NGS_64_TR005877B_1WB_1PB_2Lib	CRC PBMC	Replicate 2 of matched PBMC of patient with ID TR005877
Repl2_NGS_64_TR005878B_1WB_1PB_2Lib	CRC PBMC	Replicate 2 of matched PBMC of patient with ID TR005878
Repl2_NGS_64_TR005879B_1WB_1PB_2Lib	CRC PBMC	Replicate 2 of matched PBMC of patient with ID TR005879
Repl2_NGS_64_TR005880B_1WB_1PB_2Lib	CRC PBMC	Replicate 2 of matched PBMC of patient with ID TR005880
Repl2_NGS_64_TR005881B_1WB_1PB_2Lib	CRC PBMC	Replicate 2 of matched PBMC of patient with ID TR005881
Repl2_NGS_64_TR005882B_1WB_1PB_2Lib	CRC PBMC	Replicate 2 of matched PBMC of patient with ID TR005882
Repl2_NGS_64_TR005883B_1WB_1PB_2Lib	CRC PBMC	Replicate 2 of matched PBMC of patient with ID TR005883
Repl2_NGS_64_TR005884B_1WB_1PB_2Lib	CRC PBMC	Replicate 2 of matched PBMC of patient with ID TR005884
Repl2_NGS_64_TR005885B_1WB_1PB_2Lib	CRC PBMC	Replicate 2 of matched PBMC of patient with ID TR005885
Repl2_NGS_64_TR005886B_1WB_1PB_2Lib	CRC PBMC	Replicate 2 of matched PBMC of patient with ID TR005886
Repl2_NGS_64_TR005887B_1WB_1PB_2Lib	CRC PBMC	Replicate 2 of matched PBMC of patient with ID TR005887
Repl2_NGS_64_TR005888B_1WB_1PB_2Lib	CRC PBMC	Replicate 2 of matched PBMC of patient with ID TR005888
Repl2_NGS_64_TR005889B_1WB_1PB_2Lib	CRC PBMC	Replicate 2 of matched PBMC of patient with ID TR005889
Repl2_NGS_64_TR005890B_1WB_1PB_2Lib	CRC PBMC	Replicate 2 of matched PBMC of patient with ID TR005890
Repl2_NGS_64_TR005891B_1WB_1PB_2Lib	CRC PBMC	Replicate 2 of matched PBMC of patient with ID TR005891
Repl2_NGS_64_TR005892B_1WB_1PB_2Lib	CRC PBMC	Replicate 2 of matched PBMC of patient with ID TR005892
Repl2_NGS_64_TR005893B_1WB_1PB_2Lib	CRC PBMC	Replicate 2 of matched PBMC of patient with ID TR005893
Repl2_NGS_64_TR005894B_1WB_1PB_2Lib	CRC PBMC	Replicate 2 of matched PBMC of patient with ID TR005894
Repl2_NGS_64_TR005895B_1WB_1PB_2Lib	CRC PBMC	Replicate 2 of matched PBMC of patient with ID TR005895
Repl2_NGS_64_TR005896B_1WB_1PB_2Lib	CRC PBMC	Replicate 2 of matched PBMC of patient with ID TR005896
Rep1_NGS_64_CRC_CLM_DIL100_4Lib	Diluted cell line	Replicate 1 of 1:100 diluted cell line
Rep2_NGS_64_CRC_CLM_DIL100_5Lib	Diluted cell line	Replicate 2 of 1:100 diluted cell line
Rep3_NGS_64_CRC_CLM_DIL100_6Lib	Diluted cell line	Replicate 3 of 1:100 diluted cell line
Rep1_NGS_64_CRC_CLM_DIL1000_4Lib	Diluted cell line	Replicate 1 of 1:1000 diluted cell line
Rep2_NGS_64_CRC_CLM_DIL1000_5Lib	Diluted cell line	Replicate 2 of 1:1000 diluted cell line
Rep3_NGS_64_CRC_CLM_DIL1000_6Lib	Diluted cell line	Replicate 3 of 1:1000 diluted cell line
Rep1_NGS_64_CRC_CLM_DIL10000_4Lib	Diluted cell line	Replicate 1 of 1:10000 diluted cell line
Rep2_NGS_64_CRC_CLM_DIL10000_5Lib	Diluted cell line	Replicate 2 of 1:10000 diluted cell line
Rep3_NGS_64_CRC_CLM_DIL10000_6Lib	Diluted cell line	Replicate 3 of 1:10000 diluted cell line
Rep1_NGS_64_CRC_CLM_DIL19_4Lib	Diluted cell line	Replicate 1 of 1:20 diluted cell line
Rep2_NGS_64_CRC_CLM_DIL19_5Lib	Diluted cell line	Replicate 2 of 1:20 diluted cell line
Rep3_NGS_64_CRC_CLM_DIL19_6Lib	Diluted cell line	Replicate 3 of 1:20 diluted cell line
Rep1_NGS_64_CRC_TWIST_DIL10_4Lib	Diluted TWIST	Replicate 1 of 1:10 diluted TWIST
Rep2_NGS_64_CRC_TWIST_DIL10_5Lib	Diluted TWIST	Replicate 2 of 1:10 diluted TWIST
Rep3_NGS_64_CRC_TWIST_DIL10_6Lib	Diluted TWIST	Replicate 3 of 1:10 diluted TWIST
Rep1_NGS_64_CRC_TWIST_DIL50_4Lib	Diluted TWIST	Replicate 1 of 1:50 diluted TWIST
Rep2_NGS_64_CRC_TWIST_DIL50_5Lib	Diluted TWIST	Replicate 2 of 1:50 diluted TWIST
Rep3_NGS_64_CRC_TWIST_DIL50_6Lib	Diluted TWIST	Replicate 3 of 1:50 diluted TWIST
Rep1_NGS_64_CRC_TWIST_DIL500_4Lib	Diluted TWIST	Replicate 1 of 1:500 diluted TWIST
Rep2_NGS_64_CRC_TWIST_DIL500_5Lib	Diluted TWIST	Replicate 2 of 1:500 diluted TWIST
Rep3_NGS_64_CRC_TWIST_DIL500_6Lib	Diluted TWIST	Replicate 3 of 1:500 diluted TWIST
Rep1_NGS_64_CRC_TWIST_DIL5000_4Lib	Diluted TWIST	Replicate 1 of 1:5000 diluted TWIST
Rep2_NGS_64_CRC_TWIST_DIL5000_5Lib	Diluted TWIST	Replicate 2 of 1:5000 diluted TWIST
Rep3_NGS_64_CRC_TWIST_DIL5000_6Lib	Diluted TWIST	Replicate 3 of 1:5000 diluted TWIST
Rep2_NGS_64_HCT116_5Lib1	Pure cell line	Replicate 2 of HCT116 cell line
Rep2_NGS_64_LNCAPCLONEFGC_2Lib1	Pure cell line	Replicate 2 of LNCAPCLONEFGC cell line
Rep2_NGS_64_MEWO_2Lib1	Pure cell line	Replicate 2 of MEWO cell line
Rep2_NGS_64_DU145_2Lib1	Pure cell line	Replicate 2 of DU145 cell line
Rep2_NGS_64_NCIH1930_2Lib1	Pure cell line	Replicate 2 of NCIH1930 cell line
Rep2_NGS_64_SKOV3_2Lib1	Pure cell line	Replicate 2 of SKOV3 cell line
Rep2_NGS_64_SNU719_2Lib1	Pure cell line	Replicate 2 of SNU719 cell line
Rep2_NGS_64_JURKAT_2Lib1	Pure cell line	Replicate 2 of JURKAT cell line
Rep2_NGS_64_EN_2Lib1	Pure cell line	Replicate 2 of EN cell line
Rep2_NGS_64_DLD1_2Lib1	Pure cell line	Replicate 2 of DLD1 cell line
Rep2_NGS_64_LoVo_2Lib1	Pure cell line	Replicate 2 of LoVo cell line
Rep2_NGS_64_MFE319_2Lib1	Pure cell line	Replicate 2 of MFE319 cell line
Rep2_NGS_64_CMLT1_2Lib1	Pure cell line	Replicate 2 of CMLT1 cell line
Rep2_NGS_64_22Rv1_3Lib1	Pure cell line	Replicate 2 of 22Rv1 cell line
Rep2_NGS_64_MOLT4_2Lib1	Pure cell line	Replicate 2 of MOLT4 cell line
Rep2_NGS_64_DND41_3Lib1	Pure cell line	Replicate 2 of DND41 cell line
Rep2_NGS_64_CL34_2Lib1	Pure cell line	Replicate 2 of CL34 cell line
Rep2_NGS_64_HCT15_2Lib1	Pure cell line	Replicate 2 of HCT15 cell line
Rep2_NGS_64_DAUDI_2Lib1	Pure cell line	Replicate 2 of DAUDI cell line
Rep2_NGS_64_PF382_2Lib1	Pure cell line	Replicate 2 of PF382 cell line
Rep2_NGS_64_TWIST_0pctVAF_2Lib1	TWIST	Spike-in free background sample to dilute TWIST Spike-in sample; used to define expected VAF for negative set
Rep1_NGS_64_HCT116_3Lib1	Pure cell line	Replicate 1 of HCT116 cell line
Rep1_NGS_64_LNCAPCLONEFGC_1Lib2	Pure cell line	Replicate 1 of LNCAPCLONEFGC cell line
Rep1_NGS_64_MEWO_1Lib2	Pure cell line	Replicate 1 of MEWO cell line
Rep1_NGS_64_DU145_1Lib1	Pure cell line	Replicate 1 of DU145 cell line
Rep1_NGS_64_NCIH1930_1Lib1	Pure cell line	Replicate 1 of NCIH1930 cell line
Rep1_NGS_64_SKOV3_1Lib1	Pure cell line	Replicate 1 of SKOV3 cell line
Rep1_NGS_64_SNU719_3Lib1	Pure cell line	Replicate 1 of SNU719 cell line
Rep1_NGS_64_JURKAT_1Lib1	Pure cell line	Replicate 1 of JURKAT cell line
Rep1_NGS_64_EN_1Lib1	Pure cell line	Replicate 1 of EN cell line
Rep1_NGS_64_DLD1_1Lib1	Pure cell line	Replicate 1 of DLD1 cell line
Rep1_NGS_64_LoVo_1Lib1	Pure cell line	Replicate 1 of LoVo cell line
Rep1_NGS_64_MFE319_1Lib1	Pure cell line	Replicate 1 of MFE319 cell line
Rep1_NGS_64_CMLT1_1Lib1	Pure cell line	Replicate 1 of CMLT1 cell line
Rep1_NGS_64_22Rv1_1Lib1	Pure cell line	Replicate 1 of 22Rv1 cell line
Rep1_NGS_64_MOLT4_1Lib1	Pure cell line	Replicate 1 of MOLT4 cell line
Rep1_NGS_64_DND41_1Lib1	Pure cell line	Replicate 1 of DND41 cell line
Rep1_NGS_64_CL34_1Lib1	Pure cell line	Replicate 1 of CL34 cell line
Rep1_NGS_64_PF382_1Lib1	Pure cell line	Replicate 1 of PF382 cell line
Rep1_NGS_64_HCT15_1Lib1	Pure cell line	Replicate 1 of HCT15 cell line
Rep1_NGS_64_DAUDI_1Lib1	Pure cell line	Replicate 1 of DAUDI cell line
DIL19_3Lib3	Dilted cell line	Replicate 4 of 1:20 diluted cell line; exclusively used to define expected VAF for negative set

## Sheet: Table S6
Feature Name	Description
background_0	VAF of the same mutation in a healthy plasma sample 0
background_1	VAF of the same mutation in a healthy plasma sample 1
background_2	VAF of the same mutation in a healthy plasma sample 2
background_3	VAF of the same mutation in a healthy plasma sample 3
background_4	VAF of the same mutation in a healthy plasma sample 4
background_5	VAF of the same mutation in a healthy plasma sample 5
background_6	VAF of the same mutation in a healthy plasma sample 6
background_7	VAF of the same mutation in a healthy plasma sample 7
background_8	VAF of the same mutation in a healthy plasma sample 8
background_9	VAF of the same mutation in a healthy plasma sample 9
background_10	VAF of the same mutation in a healthy plasma sample 10
background_11	VAF of the same mutation in a healthy plasma sample 11
pct_0	Percentage of background VAFs that are zero
ref_a	Equals 1 if reference base is A
ref_c	Equals 1 if reference base is C
ref_t	Equals 1 if reference base is T
ref_g	Equals 1 if reference base is G
alt_a	Equals 1 if alternate base is A
alt_c	Equals 1 if alternate base is C
alt_t	Equals 1 if alternate base is T
alt_g	Equals 1 if alternate base is G
right_a	Equals 1 if right base is A
right_c	Equals 1 if right base is C
right_t	Equals 1 if right base is T
right_g	Equals 1 if right base is G
left_a	Equals 1 if left base is A
left_c	Equals 1 if left base is C
left_t	Equals 1 if left base is T
left_g	Equals 1 if left base is G
avg_base_q_ref	Average base quality of bases supporting the referece allele
std_base_q_ref	Standard deviation of bases supporting the reference allele
avg_map_q_ref	Average mapping quality of reads supporting the reference allele
std_map_q_ref	Standard deviation of mapping quality of reads supporting the reference allele
avg_frag_len_ref	Average template length of reads supporting the reference allele (using pysam template_length)
std_frag_len_ref	Standard deviation of template length of reads supporting the reference allele (using pysam template_length)
avg_loc_in_read_ref	Average positions of the bases within the reads supporting the reference allele
std_loc_in_read_ref	Standard deviation of positions of the bases within the reads supporting the reference allele
pos_strand_ref	Percentage of reads on positive strand, supporting the reference allele
avg_base_q_a	Average base quality of A bases
std_base_q_a	Standard deviation of bases supporting the base A
avg_map_q_a	Average mapping quality of reads supporting base A
std_map_q_a	Standard deviation of mapping quality of reads supporting base A
avg_frag_len_a	Average template length of reads supporting base A (using pysam template_length)
std_frag_len_a	Standard deviation of template length of reads supporting base A (using pysam template_length)
avg_loc_in_read_a	Average positions of the bases within the reads supporting base A
std_loc_in_read_a	Standard deviation of positions of the bases within the reads supporting base A
pos_strand_a	Percentage of reads on positive strand, supporting base A
neg_strand_a	Percentage of reads on negative strand, supporting base A
avg_base_q_c	Average base quality of C bases
std_base_q_c	Standard deviation of bases supporting the base C
avg_map_q_c	Average mapping quality of reads supporting base C
std_map_q_c	Standard deviation of mapping quality of reads supporting base C
avg_frag_len_c	Average template length of reads supporting base C (using pysam template_length)
std_frag_len_c	Standard deviation of template length of reads supporting base C (using pysam template_length)
avg_loc_in_read_c	Average positions of the bases within the reads supporting base C
std_loc_in_read_c	Standard deviation of positions of the bases within the reads supporting base C
pos_strand_c	Percentage of reads on positive strand, supporting base C
neg_strand_c	Percentage of reads on negative strand, supporting base C
avg_base_q_g	Average base quality of G bases
std_base_q_g	Standard deviation of bases supporting the base G
avg_map_q_g	Average mapping quality of reads supporting base G
std_map_q_g	Standard deviation of mapping quality of reads supporting base G
avg_frag_len_g	Average template length of reads supporting base G (using pysam template_length)
std_frag_len_g	Standard deviation of template length of reads supporting base G (using pysam template_length)
avg_loc_in_read_g	Average positions of the bases within the reads supporting base G
std_loc_in_read_g	Standard deviation of positions of the bases within the reads supporting base G
pos_strand_g	Percentage of reads on positive strand, supporting base G
neg_strand_g	Percentage of reads on negative strand, supporting base G
avg_base_q_t	Average base quality of T bases
std_base_q_t	Standard deviation of bases supporting the base T
avg_map_q_t	Average mapping quality of reads supporting base T
std_map_q_t	Standard deviation of mapping quality of reads supporting base T
avg_frag_len_t	Average template length of reads supporting base T (using pysam template_length)
std_frag_len_t	Standard deviation of template length of reads supporting base T (using pysam template_length)
avg_loc_in_read_t	Average positions of the bases within the reads supporting base T
std_loc_in_read_t	Standard deviation of positions of the bases within the reads supporting base T
pos_strand_t	Percentage of reads on positive strand, supporting base T
neg_strand_t	Percentage of reads on negative strand, supporting base T
pct_n	VAF of base N
avg_base_q_n	Average base quality of N bases
std_base_q_n	Standard deviation of bases supporting the base N
avg_map_q_n	Average mapping quality of reads supporting base N
std_map_q_n	Standard deviation of mapping quality of reads supporting base N
avg_frag_len_n	Average template length of reads supporting base N (using pysam template_length)
std_frag_len_n	Standard deviation of template length of reads supporting base N (using pysam template_length)
avg_loc_in_read_n	Average positions of the bases within the reads supporting base N
std_loc_in_read_n	Standard deviation of positions of the bases within the reads supporting base N
pos_strand_n	Percentage of reads on positive strand, supporting base N
neg_strand_n	Percentage of reads on negative strand, supporting base N
start_a	VAF of A in the left base
start_c	VAF of C in the left base
start_t	VAF of T in the left base
start_g	VAF of G in the left base
end_a	VAF of A in the right base
end_c	VAF of C in the right base
end_t	VAF of T in the right base
end_g	VAF of G in the right base

## Sheet: Table S7
Feature Name	Description
ref_a	Equals 1 if reference base is A
ref_c	Equals 1 if reference base is C
ref_t	Equals 1 if reference base is T
ref_g	Equals 1 if reference base is G
alt_a	Equals 1 if alternate base is A
alt_c	Equals 1 if alternate base is C
alt_t	Equals 1 if alternate base is T
alt_g	Equals 1 if alternate base is G
right_a	Equals 1 if right base is A
right_c	Equals 1 if right base is C
right_t	Equals 1 if right base is T
right_g	Equals 1 if right base is G
left_a	Equals 1 if left base is A
left_c	Equals 1 if left base is C
left_t	Equals 1 if left base is T
left_g	Equals 1 if left base is G
pct_alt_other	Reads supporting alternate base / Reads supporting other non-reference bases
avg_base_q_ref	Average base quality of bases supporting the referece allele
std_base_q_ref	Standard deviation of bases supporting the reference allele
avg_map_q_ref	Average mapping quality of reads supporting the reference allele
std_map_q_ref	Standard deviation of mapping quality of reads supporting the reference allele
avg_frag_len_ref	Average template length of reads supporting the reference allele (using pysam template_length)
std_frag_len_ref	Standard deviation of template length of reads supporting the reference allele (using pysam template_length)
avg_loc_in_read_ref	Average positions of the bases within the reads supporting the reference allele
std_loc_in_read_ref	Standard deviation of positions of the bases within the reads supporting the reference allele
pos_strand_ref	Percentage of reads on positive strand, supporting the reference allele
pct_alt	VAF of the alternate allele
avg_base_q_alt	Average base quality of bases supporting the alternate allele
std_base_q_alt	Standard deviation of bases supporting the alternate allele
avg_map_q_alt	Average mapping quality of reads supporting the alternate allele
std_map_q_alt	Standard deviation of mapping quality of reads supporting the alternate allele
avg_frag_len_alt	Average template length of reads supporting the alternate allele (using pysam template_length)
std_frag_len_alt	Standard deviation of template length of reads supporting the alternate allele (using pysam template_length)
avg_loc_in_read_alt	Average positions of the bases within the reads supporting the alternate allele
std_loc_in_read_alt	Standard deviation of positions of the bases within the reads supporting the alternate allele
pos_strand_alt	Percentage of reads on positive strand, supporting the alternate allele
pct_a	VAF of base A
avg_base_q_a	Average base quality of A bases
std_base_q_a	Standard deviation of bases supporting the base A
avg_map_q_a	Average mapping quality of reads supporting base A
std_map_q_a	Standard deviation of mapping quality of reads supporting base A
avg_frag_len_a	Average template length of reads supporting base A (using pysam template_length)
std_frag_len_a	Standard deviation of template length of reads supporting base A (using pysam template_length)
avg_loc_in_read_a	Average positions of the bases within the reads supporting base A
std_loc_in_read_a	Standard deviation of positions of the bases within the reads supporting base A
pos_strand_a	Percentage of reads on positive strand, supporting base A
neg_strand_a	Percentage of reads on negative strand, supporting base A
pct_c	VAF of base C
avg_base_q_c	Average base quality of C bases
std_base_q_c	Standard deviation of bases supporting the base C
avg_map_q_c	Average mapping quality of reads supporting base C
std_map_q_c	Standard deviation of mapping quality of reads supporting base C
avg_frag_len_c	Average template length of reads supporting base C (using pysam template_length)
std_frag_len_c	Standard deviation of template length of reads supporting base C (using pysam template_length)
avg_loc_in_read_c	Average positions of the bases within the reads supporting base C
std_loc_in_read_c	Standard deviation of positions of the bases within the reads supporting base C
pos_strand_c	Percentage of reads on positive strand, supporting base C
neg_strand_c	Percentage of reads on negative strand, supporting base C
pct_g	VAF of base G
avg_base_q_g	Average base quality of G bases
std_base_q_g	Standard deviation of bases supporting the base G
avg_map_q_g	Average mapping quality of reads supporting base G
std_map_q_g	Standard deviation of mapping quality of reads supporting base G
avg_frag_len_g	Average template length of reads supporting base G (using pysam template_length)
std_frag_len_g	Standard deviation of template length of reads supporting base G (using pysam template_length)
avg_loc_in_read_g	Average positions of the bases within the reads supporting base G
std_loc_in_read_g	Standard deviation of positions of the bases within the reads supporting base G
pos_strand_g	Percentage of reads on positive strand, supporting base G
neg_strand_g	Percentage of reads on negative strand, supporting base G
pct_t	VAF of base T
avg_base_q_t	Average base quality of T bases
std_base_q_t	Standard deviation of bases supporting the base T
avg_map_q_t	Average mapping quality of reads supporting base T
std_map_q_t	Standard deviation of mapping quality of reads supporting base T
avg_frag_len_t	Average template length of reads supporting base T (using pysam template_length)
std_frag_len_t	Standard deviation of template length of reads supporting base T (using pysam template_length)
avg_loc_in_read_t	Average positions of the bases within the reads supporting base T
std_loc_in_read_t	Standard deviation of positions of the bases within the reads supporting base T
pos_strand_t	Percentage of reads on positive strand, supporting base T
neg_strand_t	Percentage of reads on negative strand, supporting base T
pct_n	VAF of base N
avg_base_q_n	Average base quality of N bases
std_base_q_n	Standard deviation of bases supporting the base N
avg_map_q_n	Average mapping quality of reads supporting base N
std_map_q_n	Standard deviation of mapping quality of reads supporting base N
avg_frag_len_n	Average template length of reads supporting base N (using pysam template_length)
std_frag_len_n	Standard deviation of template length of reads supporting base N (using pysam template_length)
avg_loc_in_read_n	Average positions of the bases within the reads supporting base N
std_loc_in_read_n	Standard deviation of positions of the bases within the reads supporting base N
pos_strand_n	Percentage of reads on positive strand, supporting base N
neg_strand_n	Percentage of reads on negative strand, supporting base N
start_a	VAF of A in the left base
start_c	VAF of C in the left base
start_t	VAF of T in the left base
start_g	VAF of G in the left base
end_a	VAF of A in the right base
end_c	VAF of C in the right base
end_t	VAF of T in the right base
end_g	VAF of G in the right base

## Sheet: Table S8
Chromosome	Position	type
chr1	6257826	t>c
chr1	16946417	g>c
chr1	115258748	c>a
chr1	115258748	c>t
chr1	158058109	c>a
chr11	44286566	g>a
chr12	40713873	a>g
chr12	40713901	t>a
chr12	110019233	g>a
chr14	52481961	g>a
chr14	101531854	a>g
chr15	23931507	g>a
chr17	7579472	g>c
chr17	36997503	t>c
chr17	76046888	g>t
chr18	13826391	c>g
chr19	2733250	c>t
chr19	7976116	t>c
chr19	7976127	c>g
chr19	12969291	c>t
chr2	46707808	c>g
chr21	47545913	g>a
chr3	178917005	a>g
chr5	26988328	g>a
chr5	122359640	t>c
chr5	140222757	c>t
chr5	140237109	t>g
chr5	140250252	t>c
chr5	140263290	t>g
chr5	140476395	t>c
chr5	140476396	g>t
chr5	140481594	t>c
chr5	140720342	g>a
chr6	133138157	g>t
chr6	161020631	c>t
chr7	20826452	t>g
chr7	53103794	c>t
chr1	16946438	g>c
chr1	152193387	g>t
chr1	228612892	g>a
chr11	94730789	g>t
chr14	52481953	c>t
chr15	27772679	g>t
chr15	59182584	g>a
chr16	25232851	c>a
chr17	7577118	c>a
chr17	7578181	g>a
chr17	13400104	t>c
chr17	39261686	g>a
chr19	46800433	g>a
chr19	50918740	c>t
chr19	57175121	g>a
chr19	57175157	c>a
chr21	38524272	g>c
chr21	47423389	g>a
chr22	18300879	g>a
chr22	43435812	c>t
chr4	5624670	t>c
chr4	70152583	t>g
chr5	3599320	a>g
chr5	121187722	g>t
chr5	140176505	g>t
chr5	140554481	g>t
chr5	140573778	g>t
chr7	2472429	c>a
chr7	70885986	a>g
chr8	110255498	a>t
chr1	200183257	g>a
chr1	228612836	c>t
chr11	44286553	g>a
chr11	94730788	g>a
chr12	25398281	c>t
chr12	54976639	c>a
chr12	132624744	c>a
chr13	58207488	g>a
chr14	79434693	c>a
chr15	45007620	g>t
chr15	45007643	c>a
chr16	7568349	c>t
chr16	70698177	c>t
chr16	77465367	t>a
chr16	88061150	c>t
chr17	39261660	g>t
chr17	56439952	g>t
chr17	76046952	g>a
chr18	22804699	g>c
chr18	25565007	g>a
chr18	55019998	c>t
chr19	7975919	g>a
chr19	14910321	a>g
chr2	50280604	t>c
chr2	51255185	c>a
chr2	68882443	t>c
chr2	75720507	c>t
chr2	187521048	a>c
chr2	204599628	g>a
chr22	20130456	c>a
chr3	178936091	g>a
chr3	178936103	g>a
chr4	5624665	a>g
chr4	15067852	g>a
chr5	3599573	c>a
chr5	3599673	c>t
chr5	5239921	c>t
chr5	5240002	c>a
chr5	112173471	g>t
chr5	112174270	g>t
chr5	112175539	c>a
chr5	112175539	c>g
chr5	112175974	g>t
chr5	135692575	g>a
chr5	140176705	c>t
chr5	140215273	g>a
chr5	140256566	a>g
chr5	140476359	t>c
chr5	140531437	c>a
chr6	158507981	g>a
chr7	883105	c>t
chr8	12958025	c>a
chr8	55533969	g>a
chr8	57025556	g>t
chr8	90967565	t>c
chr9	74300139	g>a
chr9	119976923	g>a
chr9	138379087	g>a
chr9	140356721	c>t
chrX	302027	g>a
chrX	48435402	t>c
chr1	20072062	g>a
chr1	158576526	c>t
chr11	118773204	g>a
chr11	130289117	t>c
chr12	4479549	g>a
chr14	29237718	g>a
chr14	34269167	g>c
chr14	106091450	c>g
chr15	45003747	g>c
chr15	53908062	t>c
chr16	7568247	g>a
chr17	7576841	a>g
chr17	7577141	c>t
chr17	7577188	a>g
chr17	7578212	g>a
chr17	7579579	c>t
chr17	21319342	g>a
chr17	40556951	c>t
chr17	56448297	c>t
chr2	43452334	g>a
chr2	71191681	a>g
chr21	47545892	g>a
chr5	33549387	g>a
chr5	140559214	c>t
chr5	140573721	c>a
chr5	140712583	a>g
chr5	140720358	a>g
chr5	140731408	a>g
chr6	127796867	a>c
chr7	137151732	t>c
chr8	8176654	g>c
chrX	63412690	a>c
chr12	109604678	g>a
chr12	132547102	g>a
chr14	74205805	g>a
chr15	23931591	g>a
chr19	7707409	g>a
chr19	30935386	a>g
chr19	52715983	g>c
chr22	20130480	g>a
chr4	96470054	g>a
chr5	135692501	c>a
chr5	140209289	g>a
chr5	140222718	c>t
chr5	140237182	t>c
chr5	140263266	c>t
chr5	140559748	g>a
chr5	178413488	c>t
chr6	166571869	c>t
chrX	1508375	g>a
chrX	125686451	c>t
chr1	112525084	c>t
chr11	103907956	g>a
chr13	58207202	c>t
chr13	88329828	g>a
chr19	1062285	c>t
chr19	7975914	g>a
chr22	18300964	g>a
chr3	42727600	g>a
chr4	25677995	t>a
chr4	153247289	g>a
chr5	33549374	g>t
chr5	37064672	c>t
chr5	112174631	c>t
chr5	140188642	g>a
chr5	140202807	g>a
chr5	140731370	g>a
chr6	127797101	c>t
chr6	127797147	g>a
chr6	160903792	g>a
chr8	8176631	c>t
chr9	138379059	g>t
chrX	56591874	c>g
chr1	26672000	g>a
chr1	158576583	g>t
chr14	94087995	g>a
chr16	85010100	t>c
chr2	132021528	g>a
chr21	28338202	c>a
chr4	134072054	c>t
chr5	140215243	t>c
chr5	140256570	t>c
chr5	140256593	g>a
chr7	119915126	g>a
chr7	137151737	c>g
chr8	97172835	g>a
chr8	110255490	g>t
chr9	119976979	c>a
chr1	20072082	c>t
chr1	27105923	g>a
chr1	147380438	g>a
chr1	152191225	g>a
chr1	152193325	g>a
chr11	62749344	g>a
chr12	132624642	c>t
chr13	58208419	c>t
chr14	105169765	g>a
chr14	107062406	c>g
chr16	112659	g>a
chr16	3063944	g>a
chr16	70698127	c>t
chr17	7577070	g>a
chr19	38102961	a>g
chr2	46707812	g>a
chr2	46707851	g>a
chr2	46707886	g>a
chr3	168833232	c>t
chr3	184099342	g>c
chr4	153249384	c>t
chr5	56219843	a>g
chr5	140176721	g>a
chr5	140176745	c>t
chr5	140215847	t>c
chr5	140250471	g>t
chr5	140263729	c>t
chr6	127797179	g>a
chrX	63412680	g>a
chrX	114141319	g>a
chrX	125686447	g>a
chr1	6257819	a>g
chr1	214178516	a>c
chr1	214178569	g>a
chr1	228504541	g>a
chr12	6701609	c>t
chr12	109604754	g>a
chr12	117977665	c>t
chr15	67473669	c>t
chr16	677527	g>a
chr16	1536116	c>t
chr16	24366176	c>a
chr16	85682266	c>t
chr17	7578263	g>a
chr17	7579312	c>t
chr17	7579312	c>a
chr17	21319388	c>t
chr18	25565084	g>a
chr19	1046343	c>t
chr19	5590403	c>t
chr19	39214615	c>t
chr19	54445484	g>a
chr2	43452374	g>a
chr22	29091781	c>t
chr3	42727549	c>t
chr5	112154771	c>t
chr5	140176511	c>t
chr5	140222693	c>t
chr5	140230009	g>a
chr5	140250227	c>t
chr5	140554319	g>a
chr6	45390446	c>t
chr6	127796925	c>t
chr6	133138165	c>t
chr7	19184961	c>t
chr11	4703493	c>t
chr16	1536079	g>a
chr17	7329692	c>t
chr17	7576854	t>c
chr17	13400045	c>t
chr17	15441542	c>a
chr17	21319301	g>a
chr17	76455265	c>t
chr19	50918799	c>t
chr3	178936095	a>g
chr5	24487952	g>t
chr5	140209543	c>t
chr5	140263604	c>t
chr5	140712346	g>a
chr6	160903815	t>c
chr7	140453145	a>c
chr9	70993219	c>t
chr12	107937768	g>a
chr17	7579420	g>a
chr17	13400100	g>t
chr17	39346632	c>t
chr19	31768208	c>a
chr4	153247288	c>a
chr5	15937010	c>t
chr5	112174096	c>t
chr5	140531466	c>t
chr6	44221404	g>c
chr7	119915155	g>a
chr1	120612041	c>t
chr11	45948360	c>t
chr11	92616252	g>a
chr11	134254033	c>t
chr12	130184679	g>a
chr13	36700068	g>a
chr13	58207491	g>a
chr13	58208165	c>t
chr13	58208744	t>c
chr15	24921115	c>a
chr16	50745436	t>a
chr17	7576897	g>a
chr17	7577509	c>t
chr17	76046951	c>t
chr18	22804658	c>a
chr19	56369572	g>a
chr19	57328861	t>a
chr2	51254997	c>t
chr2	125262010	g>a
chr2	226447183	c>t
chr22	46931193	g>a
chr3	51417546	c>t
chr4	70152527	g>a
chr4	72897785	g>a
chr5	1295217	g>a
chr5	1295219	g>a
chr5	1295291	g>a
chr5	24488039	c>t
chr5	24488046	g>a
chr5	31541533	c>t
chr5	32089116	g>a
chr5	63256578	c>t
chr5	101834599	c>t
chr5	140188639	c>t
chr5	140202858	g>a
chr5	140222266	g>a
chr5	140222289	g>a
chr5	140237308	g>a
chr5	140256422	c>t
chr5	140537687	c>t
chr5	140573718	g>a
chr5	140725712	c>t
chr6	161020643	c>t
chr7	19184840	c>t
chr7	53103827	g>a
chr1	152281691	g>a
chr1	152281745	g>t
chr1	210857159	c>t
chr1	228504437	t>c
chr11	2356925	a>g
chr11	47611575	g>a
chr12	57860083	t>c
chr12	85255584	t>c
chr13	36700154	a>g
chr13	58208159	t>c
chr13	58208674	t>c
chr15	67473826	t>c
chr16	1536149	c>t
chr16	70698107	t>c
chr16	88691197	t>c
chr17	7577120	c>t
chr17	20108256	t>c
chr17	70119929	g>t
chr18	44561095	g>t
chr18	45368218	g>a
chr19	39998571	t>c
chr19	50918760	a>c
chr19	57328839	c>t
chr2	16743307	a>t
chr2	223066778	a>g
chr2	226447033	g>a
chr21	47423424	g>t
chr22	23438424	t>c
chr3	1371604	t>c
chr3	178952018	a>g
chr3	178952036	a>g
chr5	56219740	a>g
chr5	140558955	a>g
chr7	140453203	a>g
chr8	30933670	t>c
chr1	1290171	g>t
chr1	1961697	c>g
chr1	147380271	c>g
chr1	228612898	c>t
chr12	52714942	g>a
chr17	7578190	t>c
chr17	7579467	c>a
chr17	21319360	c>t
chr17	40939830	c>t
chr17	43587576	a>g
chr17	79164774	t>c
chr19	1062248	c>t
chr19	1430250	g>a
chr2	43452664	g>a
chr2	157184995	g>a
chr2	237489565	c>t
chr3	20194071	g>t
chr4	134071953	g>c
chr5	112164639	a>g
chr5	140188353	g>a
chr5	140188354	c>g
chr5	140202905	g>t
chr5	140237158	g>a
chr5	140256401	g>a
chr5	140256920	g>c
chr6	13206054	c>t
chrX	125686536	t>c
chr1	21902369	c>a
chr1	120612013	g>a
chr1	120612014	c>a
chr1	120612084	g>a
chr1	147380282	a>g
chr1	158576499	g>t
chr1	228538635	c>t
chr1	228612870	g>t
chr11	6261470	g>a
chr11	118773221	g>a
chr12	41337810	t>c
chr12	130184663	c>t
chr13	58207711	g>t
chr13	88329746	c>t
chr13	108518428	g>t
chr14	29237781	g>a
chr16	84213684	c>t
chr17	7578474	c>t
chr17	37686920	c>t
chr17	39261745	c>t
chr19	19369450	c>t
chr19	55148299	c>a
chr2	51255013	c>t
chr22	46931198	g>t
chr4	70152535	g>a
chr5	112175211	t>a
chr6	127797148	c>t
chr7	70597884	g>a
chr7	91603102	g>a
chr1	18809604	c>t
chr1	115256528	t>g
chr1	158576598	g>a
chr11	103907892	g>a
chr12	57860034	c>t
chr13	58207651	g>t
chr15	57565321	c>t
chr15	66727536	g>a
chr16	61761086	g>t
chr17	7577538	c>t
chr19	8550553	c>t
chr19	8550554	c>t
chr19	38102979	t>c
chr19	38102982	t>c
chr19	38102984	a>g
chr19	38102985	a>g
chr5	140731357	g>t
chr7	91603056	c>t
chrX	119249501	g>a
chr1	115256529	t>a
chr17	7579619	g>t
chr17	21319341	c>t
chr17	70118951	c>t
chr18	3879558	c>t
chr19	1062192	t>c
chr3	41266104	g>t
chr3	178916924	c>g
chr5	178413416	c>t
chr7	119914713	g>t
chr1	160771628	g>a
chr1	204228373	c>t
chr11	134253992	c>t
chr12	132624701	c>t
chr13	58207196	g>a
chr13	78492514	c>t
chr14	94405732	c>t
chr17	7577565	t>c
chr17	70120187	a>g
chr18	3879508	c>t
chr19	46800354	c>t
chr19	50040362	g>a
chr19	55148343	g>a
chr2	51254919	c>t
chr2	71839829	g>a
chr2	133402949	g>a
chr4	25678041	c>t
chr4	70152499	t>a
chr5	101834537	g>a
chr5	140250219	g>a
chr5	140263655	c>g
chr5	140531438	c>t
chr5	140531516	t>c
chr5	140554484	g>t
chr5	140573709	g>c
chr5	140604564	g>c
chr6	44221310	c>t
chr7	119914691	c>t
chr8	57025548	g>a
chr9	140732963	c>t
chr17	7578551	a>g
chr2	31360928	c>g
chr2	68882356	g>a
chr4	25678023	g>a
chr5	101834573	g>a
chr5	112154981	g>t
chr5	112173857	c>t
chr5	140573740	c>t
chr5	140627276	a>g
chr5	140751825	c>t
chr7	140453136	a>t
chrX	63412037	t>c
chrX	99662482	g>a

## Sheet: Table S9
Sample	Chromosome	Position	type	VAF
TR005890	chr1	26671967	g>a	0.291
TR005890	chr17	7578190	t>c	0.24
TR005890	chr19	52715983	g>a	0.129
TR005881	chr1	99470062	c>a	0.046
TR005881	chr5	3599604	c>t	0.006984
TR005881	chr5	112116592	c>t	0.291
TR005881	chr5	112175576	c>t	0.364
TR005881	chr5	140176709	g>a	0.006937
TR005881	chr8	55533954	c>t	0.004739
TR005881	chr12	25398284	c>t	0.732
TR005881	chr14	74205777	g>a	0.008367
TR005881	chr15	45007728	t>g	0.004637
TR005881	chr17	7577120	c>t	0.61
TR005880	chr5	112175390	c>t	0.318
TR005880	chr7	2472452	c>t	0.116
TR005880	chr12	25398284	c>t	0.166
TR005880	chr12	91347872	c>t	0.131
TR005880	chr17	7577518	t>c	0.176
TR005880	chr18	48591918	c>t	0.163
TR005880	chr21	47423468	g>t	0.118
TR005895	chr4	153244097	c>t	0.187
TR005895	chr5	112174631	c>t	0.227
TR005895	chr5	112175147	g>t	0.216
TR005895	chr9	74300153	c>g	0.008858
TR005895	chr15	82635163	c>g	0.039
TR005895	chr18	3879510	g>a	0.018
TR005895	chrX	125298906	c>t	0.343
TR005877	chr3	178936091	g>a	0.059
TR005877	chr4	153249385	g>a	0.009382
TR005877	chr5	112162891	c>t	0.036
TR005877	chr5	112175167	g>a	0.054
TR005877	chr5	140769390	g>a	0.101
TR005877	chr7	53103860	g>a	0.08
TR005877	chr7	119914674	g>a	0.008207
TR005877	chr11	30033580	g>a	0.004424
TR005877	chr12	25398284	c>t	0.101
TR005877	chr13	58208642	c>t	0.08
TR005877	chrX	80185330	g>t	0.08
TR005875	chr4	153249385	g>a	0.214
TR005875	chr12	25398284	c>t	0.402
TR005875	chr18	48604788	a>g	0.21
TR005875	chrX	125298905	g>a	0.576
TR005893	chr2	77748828	t>a	0.208
TR005893	chr4	134072744	c>t	0.04
TR005893	chr5	140263668	g>a	0.339
TR005893	chr17	7577121	g>a	0.493
TR005879	chr5	112164586	c>t	0.191
TR005879	chr5	140215743	c>t	0.189
TR005879	chr8	73480416	c>t	0.149
TR005870	chr2	219449421	g>a	0.003461
TR005870	chr5	140229529	c>t	0.146
TR005870	chr11	118773197	g>a	0.156
TR005870	chr17	7574018	g>a	0.197
TR005870	chr18	48604722	g>c	0.168
TR005870	chr19	31768524	c>a	0.097
TR005872	chr1	27106018	g>a	0.398
TR005872	chr12	25398284	c>a	0.437
TR005872	chr17	7577539	g>a	0.39
TR005871	chr5	112151261	c>t	0.324
TR005871	chr5	112175639	c>t	0.337
TR005871	chr5	140250883	c>t	0.102
TR005871	chr5	140559748	g>a	0.368
TR005871	chr11	45671729	c>t	0.354
TR005871	chr12	25398284	c>a	0.348
TR005871	chr17	7577538	c>t	0.621
TR005871	chr18	48591892	g>t	0.541
TR005894	chr5	112128143	c>t	0.227
TR005894	chr5	112175426	g>t	0.284
TR005894	chr5	140176778	c>t	0.286
TR005894	chr5	140250883	c>t	0.122
TR005873	chr5	112175271	c>g	0.272
TR005873	chr17	7577022	g>a	0.249
TR005885	chr5	63257021	g>c	0.337
TR005885	chr5	140182568	g>a	0.004716
TR005885	chr11	117651424	c>t	0.005852
TR005885	chr12	25380275	t>g	0.361
TR005885	chr17	7577120	c>t	0.604
TR005883	chr1	242253244	g>a	0.269
TR005883	chr5	140250232	a>c	0.004424
TR005883	chr5	178413393	c>t	0.032
TR005883	chr17	7578235	t>c	0.693
TR005886	chr1	18691904	c>t	0.051
TR005886	chr5	112173917	c>t	0.044
TR005886	chr12	25398281	c>t	0.042
TR005886	chr17	7578212	g>a	0.058
TR005888	chr1	115256529	t>c	0.666
TR005888	chr5	140237207	a>g	0.017
TR005888	chr18	3879545	g>a	0.783
TR005888	chr18	45368283	a>c	0.005119
TR005888	chrX	125686255	a>g	0.281
TR005865	chr12	25380275	t>g	0.131
TR005882	chr7	140453136	a>t	0.345
TR005867	chr4	134071964	c>t	0.009023
TR005867	chr4	134073111	g>a	0.417
TR005867	chr5	112128143	c>t	0.698
TR005867	chr16	1536141	g>a	0.352
TR005867	chr17	7577539	g>a	0.602
TR005867	chrX	66765179	a>t	0.273
TR005884	chr1	112524511	c>t	0.457
TR005884	chr5	112151261	c>t	0.534
TR005884	chr5	112162901	g>a	0.489
TR005884	chr13	88328730	g>a	0.135
TR005887	chr5	140712259	g>a	0.004076
TR005887	chr13	111372043	g>a	0.002948
TR005887	chr14	101531792	c>t	0.183
TR005887	chr16	2285357	c>t	0.004031
TR005887	chr17	7578395	g>a	0.278
TR005887	chr18	48593465	g>a	0.168
TR005887	chr18	77211085	g>a	0.311
TR005887	chr22	47086020	g>a	0.00331
TR005892	chr1	35365805	g>a	0.275
TR005892	chr3	178936091	g>a	0.226
TR005892	chr7	43484496	c>t	0.355
TR005892	chr8	144940498	g>a	0.036
TR005892	chr12	25398284	c>g	0.377
TR005891	chr1	115258747	c>t	0.325
TR005891	chr5	140182454	g>a	0.192
TR005891	chr5	140256844	c>t	0.178
TR005891	chr18	48604788	a>c	0.23
TR005889	chr3	178916957	g>a	0.002425
TR005869	chr8	77617283	c>t	0.161
TR005869	chr12	25398284	c>a	0.312
TR005869	chr17	7578190	t>c	0.275
TR005869	chr18	48591918	c>t	0.151
TR005876	chr2	177016464	g>a	0.058
TR005876	chr14	101531792	c>t	0.168
TR005876	chr17	7578395	g>a	0.251
TR005876	chr18	77211085	g>a	0.267
TR005896	chr4	153244097	c>t	0.393
TR005896	chr5	112174631	c>t	0.449
TR005896	chr5	112175147	g>t	0.43
TR005896	chr6	163899864	t>c	0.011
TR005896	chr11	17741444	g>c	0.013
TR005896	chr13	36700122	g>a	0.304
TR005896	chr17	40557015	t>c	0.031
TR005896	chr19	5244263	a>c	0.012
TR005896	chrX	125298906	c>t	0.514
TR005874	chr17	7579315	g>t	0.508
TR005874	chrX	125299544	c>a	0.039
TR005868	chr6	110300556	g>a	0.01
TR005868	chr17	7578176	c>t	0.447
TR005878	chr7	42005248	c>a	0.094
TR005878	chrX	51150841	g>a	0.26
TR005866	chr2	120385299	g>a	0.162
TR005866	chr3	114057962	c>t	0.1
TR005866	chr5	1295279	g>t	0.147
TR005866	chr5	140229646	g>a	0.175
TR005866	chr5	140811001	c>t	0.01
TR005866	chr7	19184993	g>a	0.165
TR005866	chr8	116426174	c>a	0.00342
TR005866	chr11	6261526	c>t	0.139
TR005866	chr12	75601236	g>a	0.018
TR005866	chr13	25670277	c>t	0.00835
TR005866	chr15	27772702	c>t	0.134
TR005866	chr15	53049699	a>t	0.132
TR005866	chr17	7329691	c>t	0.144
TR005866	chr18	25565007	g>a	0.171
TR005866	chr18	45368268	g>t	0.162
TR005866	chr18	55019998	c>t	0.005809
TR005866	chr19	8595422	g>a	0.154
TR005866	chrX	125686633	g>a	0.145
